# Supplementary material for: ﻿Four new species of the spider genus Liphistius (Araneae, Mesothelae, Liphistiidae, Liphistiinae) from Myanmar
Source: Zookeys. 2024 Aug 16;1210:99–115. doi: 10.3897/zookeys.1210.123986 (PMC11344173; doi:10.3897/zookeys.1210.123986)
Supplement: XML Treatment for Liphistius [file zookeys.1210.123986-treatment1.xml]

<!DOCTYPE tp:taxon-treatment
  PUBLIC "-//TaxonX//DTD Taxonomic Treatment Publishing DTD v0 20100105//EN" "tax-treatment-NSO.dtd">
<tp:taxon-treatment xmlns:tp="http://www.plazi.org/taxpub"><tp:treatment-meta><kwd-group><label>Taxon classification</label><kwd>
              <named-content content-type="kingdom">Animalia</named-content>
            </kwd><kwd>
              <named-content content-type="order">Araneae</named-content>
            </kwd><kwd>
              <named-content content-type="family">Liphistiidae</named-content>
            </kwd></kwd-group><mixed-citation publication-type="journal"><person-group><name><surname>Xu</surname><given-names>Xin</given-names></name><name><surname>Zhan</surname><given-names>Yi</given-names></name><name><surname>Aung</surname><given-names>Khin Pyae Pyae</given-names></name><name><surname>Liu</surname><given-names>Fengxiang</given-names></name><name><surname>Yu</surname><given-names>Long</given-names></name><name><surname>Li</surname><given-names>Daiqin</given-names></name></person-group><article-title>﻿Four new species of the spider genus <italic><tp:taxon-name><tp:taxon-name-part taxon-name-part-type="genus" reg="Liphistius">Liphistius</tp:taxon-name-part></tp:taxon-name></italic> (<tp:taxon-name><tp:taxon-name-part taxon-name-part-type="order">Araneae</tp:taxon-name-part></tp:taxon-name>, <tp:taxon-name><tp:taxon-name-part taxon-name-part-type="suborder">Mesothelae</tp:taxon-name-part></tp:taxon-name>, <tp:taxon-name><tp:taxon-name-part taxon-name-part-type="family">Liphistiidae</tp:taxon-name-part></tp:taxon-name>, <tp:taxon-name><tp:taxon-name-part taxon-name-part-type="subfamily">Liphistiinae</tp:taxon-name-part></tp:taxon-name>) from Myanmar</article-title><source>Zookeys</source><day>16</day><month>08</month><year>2024</year><volume>1210</volume><fpage>99</fpage><lpage>115</lpage><pub-id pub-id-type="doi">10.3897/zookeys.1210.123986</pub-id></mixed-citation></tp:treatment-meta><tp:nomenclature><label>﻿Genus</label><tp:taxon-name>
            <object-id xmlns:xlink="http://www.w3.org/1999/xlink" content-type="arpha" xlink:type="simple">043B9D93-15DA-54B4-9D44-6F37D5218DCF</object-id>
            <tp:taxon-name-part taxon-name-part-type="genus" reg="Liphistius">Liphistius</tp:taxon-name-part>
          </tp:taxon-name><tp:taxon-authority>Schiödte, 1849</tp:taxon-authority></tp:nomenclature><tp:treatment-sec sec-type="type species" id="SECID0EWEAE"><title>Type species.</title><p><italic><tp:taxon-name><tp:taxon-name-part taxon-name-part-type="genus" reg="Liphistius">Liphistius</tp:taxon-name-part><tp:taxon-name-part taxon-name-part-type="species" reg="desultor">desultor</tp:taxon-name-part></tp:taxon-name></italic> Schiödte, 1849 from Malaysia.</p></tp:treatment-sec><tp:treatment-sec sec-type="diagnosis" id="SECID0EHFAE"><title>Diagnosis.</title><p><italic><tp:taxon-name><tp:taxon-name-part taxon-name-part-type="genus" reg="Liphistius">Liphistius</tp:taxon-name-part></tp:taxon-name></italic> can be distinguished from the other seven genera by having the male palps bearing tibial apophysis (<abbrev xmlns:xlink="http://www.w3.org/1999/xlink" xlink:title="male palps bearing tibial apophysis" id="ABBRID0EUFAE" xlink:type="simple">TiA</abbrev>) (Figs <xref ref-type="fig" rid="F3">3A</xref>, <xref ref-type="fig" rid="F5">5C</xref>, <xref ref-type="fig" rid="F7">7C</xref>, <xref ref-type="fig" rid="F9">9A</xref>), clavate trichobothria on the dorsal side of cymbia and leg tarsi, and vulvae possessing median receptacular cluster (<abbrev xmlns:xlink="http://www.w3.org/1999/xlink" xlink:title="receptacular cluster" id="ABBRID0EIGAE" xlink:type="simple">RC</abbrev>) and sclerotized poreplate (<abbrev xmlns:xlink="http://www.w3.org/1999/xlink" xlink:title="sclerotized poreplate" id="ABBRID0EMGAE" xlink:type="simple">PPl</abbrev>) (Figs <xref ref-type="fig" rid="F4">4</xref>, <xref ref-type="fig" rid="F6">6</xref>, <xref ref-type="fig" rid="F8">8</xref>, <xref ref-type="fig" rid="F10">10</xref>).</p></tp:treatment-sec><tp:treatment-sec sec-type="distribution" id="SECID0EAHAE"><title>Distribution.</title><p>China (Yunnan Province), Indonesia (Sumatra), Laos, Myanmar, Peninsular Malaysia, and Thailand.</p></tp:treatment-sec><tp:treatment-sec sec-type="comments" id="SECID0EFHAE"><title>Comments on <italic><tp:taxon-name><tp:taxon-name-part taxon-name-part-type="genus" reg="Liphistius">Liphistius</tp:taxon-name-part></tp:taxon-name></italic> in Myanmar.</title><p>Eleven named <italic><tp:taxon-name><tp:taxon-name-part taxon-name-part-type="genus" reg="Liphistius">Liphistius</tp:taxon-name-part></tp:taxon-name></italic> species in Myanmar were grouped into three species-groups: the <italic><tp:taxon-name><tp:taxon-name-part taxon-name-part-type="genus" reg="Liphistius"/><tp:taxon-name-part taxon-name-part-type="species" reg="birmanicus">birmanicus</tp:taxon-name-part></tp:taxon-name></italic>-group, comprising nine valid species; the <italic><tp:taxon-name><tp:taxon-name-part taxon-name-part-type="genus" reg="Liphistius"/><tp:taxon-name-part taxon-name-part-type="species" reg="bristowei">bristowei</tp:taxon-name-part></tp:taxon-name></italic>-group, consisting of one known species; and the <italic><tp:taxon-name><tp:taxon-name-part taxon-name-part-type="genus" reg="Liphistius"/><tp:taxon-name-part taxon-name-part-type="species" reg="trang">trang</tp:taxon-name-part></tp:taxon-name></italic>-group, also containing one known species (<xref ref-type="bibr" rid="B2">Schwendinger 1990</xref>; <xref ref-type="bibr" rid="B5">Schwendinger et al. 2022</xref>; <xref ref-type="bibr" rid="B7">Sivayyapram et al. 2024</xref>). All named <italic><tp:taxon-name><tp:taxon-name-part taxon-name-part-type="genus" reg="Liphistius">Liphistius</tp:taxon-name-part></tp:taxon-name></italic> species of the <italic><tp:taxon-name><tp:taxon-name-part taxon-name-part-type="genus" reg="Liphistius"/><tp:taxon-name-part taxon-name-part-type="species" reg="birmanicus">birmanicus</tp:taxon-name-part></tp:taxon-name></italic>-group were described based on both sexes, except for <italic><tp:taxon-name><tp:taxon-name-part taxon-name-part-type="genus" reg="Liphistius">L.</tp:taxon-name-part><tp:taxon-name-part taxon-name-part-type="species" reg="hpruso">hpruso</tp:taxon-name-part></tp:taxon-name></italic> Aung, Xu, Lwin, Sang, Yu, Liu, Liu &amp; Li, 2019, which is only known from females. In this study, four new <italic><tp:taxon-name><tp:taxon-name-part taxon-name-part-type="genus" reg="Liphistius">Liphistius</tp:taxon-name-part></tp:taxon-name></italic> species belonging to the <italic><tp:taxon-name><tp:taxon-name-part taxon-name-part-type="genus" reg="Liphistius"/><tp:taxon-name-part taxon-name-part-type="species" reg="birmanicus">birmanicus</tp:taxon-name-part></tp:taxon-name></italic>-group are described, identified according to the morphology of their copulatory organs in both sexes.</p></tp:treatment-sec><tp:treatment-sec sec-type="Composition of the birmanicus-group" id="SECID0ERKAE"><title>Composition of the <italic><tp:taxon-name><tp:taxon-name-part taxon-name-part-type="genus" reg="Liphistius"/><tp:taxon-name-part taxon-name-part-type="species" reg="birmanicus">birmanicus</tp:taxon-name-part></tp:taxon-name></italic>-group:</title><p><italic><tp:taxon-name><tp:taxon-name-part taxon-name-part-type="genus" reg="Liphistius">L.</tp:taxon-name-part><tp:taxon-name-part taxon-name-part-type="species" reg="birmanicus">birmanicus</tp:taxon-name-part></tp:taxon-name></italic>, <italic><tp:taxon-name><tp:taxon-name-part taxon-name-part-type="genus" reg="Liphistius">L.</tp:taxon-name-part><tp:taxon-name-part taxon-name-part-type="species" reg="cupreus">cupreus</tp:taxon-name-part></tp:taxon-name></italic> Schwendinger &amp; Huber, 2022, <italic><tp:taxon-name><tp:taxon-name-part taxon-name-part-type="genus" reg="Liphistius">L.</tp:taxon-name-part><tp:taxon-name-part taxon-name-part-type="species" reg="ferox">ferox</tp:taxon-name-part></tp:taxon-name></italic> Schwendinger &amp; Huber, 2022, <italic><tp:taxon-name><tp:taxon-name-part taxon-name-part-type="genus" reg="Liphistius">L.</tp:taxon-name-part><tp:taxon-name-part taxon-name-part-type="species" reg="hpruso">hpruso</tp:taxon-name-part></tp:taxon-name></italic>, <italic><tp:taxon-name><tp:taxon-name-part taxon-name-part-type="genus" reg="Liphistius">L.</tp:taxon-name-part><tp:taxon-name-part taxon-name-part-type="species" reg="lahu">lahu</tp:taxon-name-part></tp:taxon-name></italic> Schwendinger, 1998, <italic><tp:taxon-name><tp:taxon-name-part taxon-name-part-type="genus" reg="Liphistius">L.</tp:taxon-name-part><tp:taxon-name-part taxon-name-part-type="species" reg="lordae">lordae</tp:taxon-name-part></tp:taxon-name></italic> Platnick &amp; Sedgwick, 1984, <italic><tp:taxon-name><tp:taxon-name-part taxon-name-part-type="genus" reg="Liphistius">L.</tp:taxon-name-part><tp:taxon-name-part taxon-name-part-type="species" reg="metopiae">metopiae</tp:taxon-name-part></tp:taxon-name></italic> Schwendinger, 2022, <italic><tp:taxon-name><tp:taxon-name-part taxon-name-part-type="genus" reg="Liphistius">L.</tp:taxon-name-part><tp:taxon-name-part taxon-name-part-type="species" reg="nabang">nabang</tp:taxon-name-part></tp:taxon-name></italic> Yu, Zhang &amp; Zhang, 2021, <italic><tp:taxon-name><tp:taxon-name-part taxon-name-part-type="genus" reg="Liphistius">L.</tp:taxon-name-part><tp:taxon-name-part taxon-name-part-type="species" reg="pinlaung">pinlaung</tp:taxon-name-part></tp:taxon-name></italic> Aung, Xu, Lwin, Sang, Yu, Liu, Liu &amp; Li, 2019, <italic><tp:taxon-name><tp:taxon-name-part taxon-name-part-type="genus" reg="Liphistius">L.</tp:taxon-name-part><tp:taxon-name-part taxon-name-part-type="species" reg="platnicki">platnicki</tp:taxon-name-part></tp:taxon-name></italic> Schwendinger &amp; Huber, 2022, <italic><tp:taxon-name><tp:taxon-name-part taxon-name-part-type="genus" reg="Liphistius">L.</tp:taxon-name-part><tp:taxon-name-part taxon-name-part-type="species" reg="pyinoolwin">pyinoolwin</tp:taxon-name-part></tp:taxon-name></italic> Xu, Yu, Aung, Yu, Liu, Lwin, Sang &amp; Li, 2021, <italic><tp:taxon-name><tp:taxon-name-part taxon-name-part-type="genus" reg="Liphistius">L.</tp:taxon-name-part><tp:taxon-name-part taxon-name-part-type="species" reg="tung">tung</tp:taxon-name-part></tp:taxon-name></italic> Schwendinger, 2022.</p></tp:treatment-sec><tp:treatment-sec><!--Section generated to contain objects referenced in tp:taxon-treatment.--><fig id="F3" position="float" orientation="portrait"><object-id xmlns:xlink="http://www.w3.org/1999/xlink" content-type="doi" xlink:type="simple">10.3897/zookeys.1210.123986.figure3</object-id><object-id xmlns:xlink="http://www.w3.org/1999/xlink" content-type="arpha" xlink:type="simple">CAB41D52-B773-5360-B4B5-E82229AE1B2B</object-id><label>Figure 3.</label><caption><p>Male palp of <italic><tp:taxon-name><tp:taxon-name-part taxon-name-part-type="genus" reg="Liphistius">Liphistius</tp:taxon-name-part><tp:taxon-name-part taxon-name-part-type="species" reg="kalaw">kalaw</tp:taxon-name-part></tp:taxon-name></italic> sp. nov. <bold>A, E</bold> prolateral view <bold>B</bold> ventral view <bold>C, F</bold> retrolateral view <bold>D</bold> dorsal view, red arrows show arched projection and triangular process of <abbrev xmlns:xlink="http://www.w3.org/1999/xlink" xlink:title="contrategulum" id="ABBRID0EEWAE" xlink:type="simple">CT</abbrev><bold>G</bold> distal view. Abbreviations: <abbrev xmlns:xlink="http://www.w3.org/1999/xlink" xlink:title="contrategulum" id="ABBRID0EKWAE" xlink:type="simple">CT</abbrev> = contrategulum; <abbrev xmlns:xlink="http://www.w3.org/1999/xlink" xlink:title="contrategular process" id="ABBRID0EOWAE" xlink:type="simple">cp</abbrev> = contrategular process; <abbrev xmlns:xlink="http://www.w3.org/1999/xlink" xlink:title="cumulus" id="ABBRID0ESWAE" xlink:type="simple">Cu</abbrev> = cumulus; E = embolus; <abbrev xmlns:xlink="http://www.w3.org/1999/xlink" xlink:title="paracymbium" id="ABBRID0EWWAE" xlink:type="simple">PC</abbrev> = paracymbium; PeP = paraembolic plate; ST = subtegulum; T = tegulum; <abbrev xmlns:xlink="http://www.w3.org/1999/xlink" xlink:title="male palps bearing tibial apophysis" id="ABBRID0E1WAE" xlink:type="simple">TiA</abbrev> = tibial apophysis. Scale bars: 0.5 mm.</p></caption><graphic xmlns:xlink="http://www.w3.org/1999/xlink" xlink:href="zookeys-1210-099_article-123986__-g003.jpg" position="float" orientation="portrait" xlink:type="simple" id="oo_1115129.jpg"><uri content-type="original_file" xlink:type="simple">https://binary.pensoft.net/fig/1115129</uri></graphic></fig><fig id="F5" position="float" orientation="portrait"><object-id xmlns:xlink="http://www.w3.org/1999/xlink" content-type="doi" xlink:type="simple">10.3897/zookeys.1210.123986.figure5</object-id><object-id xmlns:xlink="http://www.w3.org/1999/xlink" content-type="arpha" xlink:type="simple">DB0BCA64-6973-58C4-B5C2-9229E32A9D76</object-id><label>Figure 5.</label><caption><p>Male palp of <italic><tp:taxon-name><tp:taxon-name-part taxon-name-part-type="genus" reg="Liphistius">Liphistius</tp:taxon-name-part><tp:taxon-name-part taxon-name-part-type="species" reg="kanpetlet">kanpetlet</tp:taxon-name-part></tp:taxon-name></italic> sp. nov. <bold>A, E</bold> prolateral view <bold>B</bold> ventral view; <bold>C, F</bold> retrolateral view, red arrow shows distal process of <abbrev xmlns:xlink="http://www.w3.org/1999/xlink" xlink:title="paracymbium" id="ABBRID0EUIAG" xlink:type="simple">PC</abbrev><bold>D</bold> dorsal view, red arrows show arched projection and triangular process of <abbrev xmlns:xlink="http://www.w3.org/1999/xlink" xlink:title="contrategulum" id="ABBRID0E1IAG" xlink:type="simple">CT</abbrev><bold>G</bold> distal view. Abbreviations: <abbrev xmlns:xlink="http://www.w3.org/1999/xlink" xlink:title="contrategulum" id="ABBRID0EAJAG" xlink:type="simple">CT</abbrev> = contrategulum; <abbrev xmlns:xlink="http://www.w3.org/1999/xlink" xlink:title="contrategular process" id="ABBRID0EEJAG" xlink:type="simple">cp</abbrev> = contrategular process; <abbrev xmlns:xlink="http://www.w3.org/1999/xlink" xlink:title="cumulus" id="ABBRID0EIJAG" xlink:type="simple">Cu</abbrev> = cumulus; E = embolus; <abbrev xmlns:xlink="http://www.w3.org/1999/xlink" xlink:title="paracymbium" id="ABBRID0EMJAG" xlink:type="simple">PC</abbrev> = paracymbium; PeP = paraembolic plate; ST = subtegulum; T = tegulum; <abbrev xmlns:xlink="http://www.w3.org/1999/xlink" xlink:title="male palps bearing tibial apophysis" id="ABBRID0EQJAG" xlink:type="simple">TiA</abbrev> = tibial apophysis. Scale bars: 0.5 mm.</p></caption><graphic xmlns:xlink="http://www.w3.org/1999/xlink" xlink:href="zookeys-1210-099_article-123986__-g005.jpg" position="float" orientation="portrait" xlink:type="simple" id="oo_1115131.jpg"><uri content-type="original_file" xlink:type="simple">https://binary.pensoft.net/fig/1115131</uri></graphic></fig><fig id="F7" position="float" orientation="portrait"><object-id xmlns:xlink="http://www.w3.org/1999/xlink" content-type="doi" xlink:type="simple">10.3897/zookeys.1210.123986.figure7</object-id><object-id xmlns:xlink="http://www.w3.org/1999/xlink" content-type="arpha" xlink:type="simple">167E0A7B-A8FC-5F8B-93C9-EF4CCFD53C17</object-id><label>Figure 7.</label><caption><p>Male palp of <italic><tp:taxon-name><tp:taxon-name-part taxon-name-part-type="genus" reg="Liphistius">Liphistius</tp:taxon-name-part><tp:taxon-name-part taxon-name-part-type="species" reg="nawngau">nawngau</tp:taxon-name-part></tp:taxon-name></italic> sp. nov. <bold>A, E</bold> prolateral view <bold>B</bold> ventral view <bold>C, F</bold> retrolateral view <bold>D</bold> dorsal view, red arrows show arched projection and triangular process of <abbrev xmlns:xlink="http://www.w3.org/1999/xlink" xlink:title="contrategulum" id="ABBRID0EX2AG" xlink:type="simple">CT</abbrev><bold>G</bold> distal view. Abbreviations: <abbrev xmlns:xlink="http://www.w3.org/1999/xlink" xlink:title="contrategulum" id="ABBRID0E42AG" xlink:type="simple">CT</abbrev> = contrategulum; <abbrev xmlns:xlink="http://www.w3.org/1999/xlink" xlink:title="contrategular process" id="ABBRID0EB3AG" xlink:type="simple">cp</abbrev> = contrategular process; <abbrev xmlns:xlink="http://www.w3.org/1999/xlink" xlink:title="cumulus" id="ABBRID0EF3AG" xlink:type="simple">Cu</abbrev> = cumulus; E = embolus; <abbrev xmlns:xlink="http://www.w3.org/1999/xlink" xlink:title="paracymbium" id="ABBRID0EJ3AG" xlink:type="simple">PC</abbrev> = paracymbium; PeP = paraembolic plate; ST = subtegulum; T = tegulum; <abbrev xmlns:xlink="http://www.w3.org/1999/xlink" xlink:title="male palps bearing tibial apophysis" id="ABBRID0EN3AG" xlink:type="simple">TiA</abbrev> = tibial apophysis. Scale bars: 0.5 mm.</p></caption><graphic xmlns:xlink="http://www.w3.org/1999/xlink" xlink:href="zookeys-1210-099_article-123986__-g007.jpg" position="float" orientation="portrait" xlink:type="simple" id="oo_1115133.jpg"><uri content-type="original_file" xlink:type="simple">https://binary.pensoft.net/fig/1115133</uri></graphic></fig><fig id="F9" position="float" orientation="portrait"><object-id xmlns:xlink="http://www.w3.org/1999/xlink" content-type="doi" xlink:type="simple">10.3897/zookeys.1210.123986.figure9</object-id><object-id xmlns:xlink="http://www.w3.org/1999/xlink" content-type="arpha" xlink:type="simple">EE41BB75-A320-5356-97B2-C4FE897FAE94</object-id><label>Figure 9.</label><caption><p>Male palp of <italic><tp:taxon-name><tp:taxon-name-part taxon-name-part-type="genus" reg="Liphistius">Liphistius</tp:taxon-name-part><tp:taxon-name-part taxon-name-part-type="species" reg="rostratus">rostratus</tp:taxon-name-part></tp:taxon-name></italic> sp. nov. <bold>A, E</bold> prolateral view <bold>B</bold> ventral view <bold>C, F</bold> retrolateral view <bold>D</bold> dorsal view <bold>G</bold> distal view, red arrow shows beak-like contrategular projection. Abbreviations: <abbrev xmlns:xlink="http://www.w3.org/1999/xlink" xlink:title="contrategulum" id="ABBRID0EFQBG" xlink:type="simple">CT</abbrev> = contrategulum; <abbrev xmlns:xlink="http://www.w3.org/1999/xlink" xlink:title="contrategular process" id="ABBRID0EJQBG" xlink:type="simple">cp</abbrev> = contrategular process; <abbrev xmlns:xlink="http://www.w3.org/1999/xlink" xlink:title="cumulus" id="ABBRID0ENQBG" xlink:type="simple">Cu</abbrev> = cumulus; E = embolus; <abbrev xmlns:xlink="http://www.w3.org/1999/xlink" xlink:title="paracymbium" id="ABBRID0ERQBG" xlink:type="simple">PC</abbrev> = paracymbium; PeP = paraembolic plate; ST = subtegulum; T = tegulum; <abbrev xmlns:xlink="http://www.w3.org/1999/xlink" xlink:title="male palps bearing tibial apophysis" id="ABBRID0EVQBG" xlink:type="simple">TiA</abbrev> = tibial apophysis. Scale bars: 0.5 mm.</p></caption><graphic xmlns:xlink="http://www.w3.org/1999/xlink" xlink:href="zookeys-1210-099_article-123986__-g009.jpg" position="float" orientation="portrait" xlink:type="simple" id="oo_1115135.jpg"><uri content-type="original_file" xlink:type="simple">https://binary.pensoft.net/fig/1115135</uri></graphic></fig><fig id="F4" position="float" orientation="portrait"><object-id xmlns:xlink="http://www.w3.org/1999/xlink" content-type="doi" xlink:type="simple">10.3897/zookeys.1210.123986.figure4</object-id><object-id xmlns:xlink="http://www.w3.org/1999/xlink" content-type="arpha" xlink:type="simple">9C5A999A-9CB0-5F28-B4B1-27C4BBCBC908</object-id><label>Figure 4.</label><caption><p>Vulva of <italic><tp:taxon-name><tp:taxon-name-part taxon-name-part-type="genus" reg="Liphistius">Liphistius</tp:taxon-name-part><tp:taxon-name-part taxon-name-part-type="species" reg="kalaw">kalaw</tp:taxon-name-part></tp:taxon-name></italic> sp. nov. <bold>A, C</bold> dorsal view <bold>B, D</bold> ventral view. Abbreviations: CDO = central dorsal opening; GA = genital atrium; PS = posterior stalk; <abbrev xmlns:xlink="http://www.w3.org/1999/xlink" xlink:title="sclerotized poreplate" id="ABBRID0E1XAE" xlink:type="simple">PPl</abbrev> = poreplate; <abbrev xmlns:xlink="http://www.w3.org/1999/xlink" xlink:title="receptacular cluster" id="ABBRID0E5XAE" xlink:type="simple">RC</abbrev> = receptacular cluster; a = length of poreplate transverse; b = width of poreplate. Scale bars: 0.5 mm.</p></caption><graphic xmlns:xlink="http://www.w3.org/1999/xlink" xlink:href="zookeys-1210-099_article-123986__-g004.jpg" position="float" orientation="portrait" xlink:type="simple" id="oo_1115130.jpg"><uri content-type="original_file" xlink:type="simple">https://binary.pensoft.net/fig/1115130</uri></graphic></fig><fig id="F6" position="float" orientation="portrait"><object-id xmlns:xlink="http://www.w3.org/1999/xlink" content-type="doi" xlink:type="simple">10.3897/zookeys.1210.123986.figure6</object-id><object-id xmlns:xlink="http://www.w3.org/1999/xlink" content-type="arpha" xlink:type="simple">610A59C0-AAB6-5786-A074-A23EE9C7E9D1</object-id><label>Figure 6.</label><caption><p>Vulva of <italic><tp:taxon-name><tp:taxon-name-part taxon-name-part-type="genus" reg="Liphistius">Liphistius</tp:taxon-name-part><tp:taxon-name-part taxon-name-part-type="species" reg="kanpetlet">kanpetlet</tp:taxon-name-part></tp:taxon-name></italic> sp. nov. <bold>A–C</bold> dorsal view <bold>D–F</bold> ventral view. Abbreviations: CDO = central dorsal opening; GA = genital atrium; PS = posterior stalk; <abbrev xmlns:xlink="http://www.w3.org/1999/xlink" xlink:title="sclerotized poreplate" id="ABBRID0EQKAG" xlink:type="simple">PPl</abbrev> = poreplate; <abbrev xmlns:xlink="http://www.w3.org/1999/xlink" xlink:title="receptacular cluster" id="ABBRID0EUKAG" xlink:type="simple">RC</abbrev> = receptacular cluster. Scale bars: 0.5 mm.</p></caption><graphic xmlns:xlink="http://www.w3.org/1999/xlink" xlink:href="zookeys-1210-099_article-123986__-g006.jpg" position="float" orientation="portrait" xlink:type="simple" id="oo_1115132.jpg"><uri content-type="original_file" xlink:type="simple">https://binary.pensoft.net/fig/1115132</uri></graphic></fig><fig id="F8" position="float" orientation="portrait"><object-id xmlns:xlink="http://www.w3.org/1999/xlink" content-type="doi" xlink:type="simple">10.3897/zookeys.1210.123986.figure8</object-id><object-id xmlns:xlink="http://www.w3.org/1999/xlink" content-type="arpha" xlink:type="simple">B49B9831-E68E-5884-9F01-491C46F8CA97</object-id><label>Figure 8.</label><caption><p>Vulva of <italic><tp:taxon-name><tp:taxon-name-part taxon-name-part-type="genus" reg="Liphistius">Liphistius</tp:taxon-name-part><tp:taxon-name-part taxon-name-part-type="species" reg="nawngau">nawngau</tp:taxon-name-part></tp:taxon-name></italic> sp. nov. <bold>A, C</bold> dorsal view <bold>B, D</bold> ventral view. Abbreviations: CDO = central dorsal opening; GA = genital atrium; PS = posterior stalk; <abbrev xmlns:xlink="http://www.w3.org/1999/xlink" xlink:title="sclerotized poreplate" id="ABBRID0EN4AG" xlink:type="simple">PPl</abbrev> = poreplate; <abbrev xmlns:xlink="http://www.w3.org/1999/xlink" xlink:title="receptacular cluster" id="ABBRID0ER4AG" xlink:type="simple">RC</abbrev> = receptacular cluster. Scale bars: 0.5 mm.</p></caption><graphic xmlns:xlink="http://www.w3.org/1999/xlink" xlink:href="zookeys-1210-099_article-123986__-g008.jpg" position="float" orientation="portrait" xlink:type="simple" id="oo_1115134.jpg"><uri content-type="original_file" xlink:type="simple">https://binary.pensoft.net/fig/1115134</uri></graphic></fig><fig id="F10" position="float" orientation="portrait"><object-id xmlns:xlink="http://www.w3.org/1999/xlink" content-type="doi" xlink:type="simple">10.3897/zookeys.1210.123986.figure10</object-id><object-id xmlns:xlink="http://www.w3.org/1999/xlink" content-type="arpha" xlink:type="simple">CC0BDFD5-5D2E-5F2C-8AD4-7292A822B05C</object-id><label>Figure 10.</label><caption><p>Vulva of <italic><tp:taxon-name><tp:taxon-name-part taxon-name-part-type="genus" reg="Liphistius">Liphistius</tp:taxon-name-part><tp:taxon-name-part taxon-name-part-type="species" reg="rostratus">rostratus</tp:taxon-name-part></tp:taxon-name></italic> sp. nov. <bold>A, C</bold> dorsal view <bold>B, D</bold> ventral view. Abbreviations: CDO = central dorsal opening; GA = genital atrium; PS = posterior stalk; <abbrev xmlns:xlink="http://www.w3.org/1999/xlink" xlink:title="sclerotized poreplate" id="ABBRID0EVRBG" xlink:type="simple">PPl</abbrev> = poreplate; <abbrev xmlns:xlink="http://www.w3.org/1999/xlink" xlink:title="receptacular cluster" id="ABBRID0EZRBG" xlink:type="simple">RC</abbrev> = receptacular cluster. Scale bars: 0.5 mm.</p></caption><graphic xmlns:xlink="http://www.w3.org/1999/xlink" xlink:href="zookeys-1210-099_article-123986__-g010.jpg" position="float" orientation="portrait" xlink:type="simple" id="oo_1115136.jpg"><uri content-type="original_file" xlink:type="simple">https://binary.pensoft.net/fig/1115136</uri></graphic></fig></tp:treatment-sec><ref-list><ref id="B2"><mixed-citation xmlns:xlink="http://www.w3.org/1999/xlink" xlink:type="simple"><person-group><name name-style="western"><surname>Schwendinger</surname><given-names>PJ</given-names></name></person-group> (<year>1990</year>) <article-title>On the spider genus <italic><tp:taxon-name><tp:taxon-name-part taxon-name-part-type="genus">Liphistius</tp:taxon-name-part></tp:taxon-name></italic> (<tp:taxon-name><tp:taxon-name-part taxon-name-part-type="order">Araneae</tp:taxon-name-part></tp:taxon-name>: <tp:taxon-name><tp:taxon-name-part taxon-name-part-type="suborder">Mesothelae</tp:taxon-name-part></tp:taxon-name>) in Thailand and Burma.</article-title><source>Zoologica Scripta</source><volume>19</volume>(<issue>3</issue>): <fpage>331</fpage>–<lpage>351</lpage>. <ext-link xlink:href="10.1111/j.1463-6409.1990.tb00262.x" ext-link-type="doi" xlink:type="simple">https://doi.org/10.1111/j.1463-6409.1990.tb00262.x</ext-link></mixed-citation></ref><ref id="B5"><mixed-citation xmlns:xlink="http://www.w3.org/1999/xlink" xlink:type="simple"><person-group><name name-style="western"><surname>Schwendinger</surname><given-names>PJ</given-names></name><name name-style="western"><surname>Huber</surname><given-names>S</given-names></name><name name-style="western"><surname>Lehmann-Graber</surname><given-names>C</given-names></name><name name-style="western"><surname>Ono</surname><given-names>H</given-names></name><name name-style="western"><surname>Aung</surname><given-names>MM</given-names></name><name name-style="western"><surname>Hongpadharakiree</surname><given-names>K</given-names></name></person-group> (<year>2022</year>) <article-title>A taxonomic revision of the <italic><tp:taxon-name><tp:taxon-name-part taxon-name-part-type="genus">Liphistius</tp:taxon-name-part><tp:taxon-name-part taxon-name-part-type="species">birmanicus</tp:taxon-name-part></tp:taxon-name></italic>-group (<tp:taxon-name><tp:taxon-name-part taxon-name-part-type="order">Araneae</tp:taxon-name-part></tp:taxon-name>: <tp:taxon-name><tp:taxon-name-part taxon-name-part-type="family">Liphistiidae</tp:taxon-name-part></tp:taxon-name>) with the description of five new species.</article-title><source>Revue Suisse de Zoologie</source><volume>129</volume>(<issue>2</issue>): <fpage>375</fpage>–<lpage>424</lpage>. <ext-link xlink:href="10.35929/RSZ.0083" ext-link-type="doi" xlink:type="simple">https://doi.org/10.35929/RSZ.0083</ext-link></mixed-citation></ref><ref id="B7"><mixed-citation xmlns:xlink="http://www.w3.org/1999/xlink" xlink:type="simple"><person-group><name name-style="western"><surname>Sivayyapram</surname><given-names>V</given-names></name><name name-style="western"><surname>Kunsete</surname><given-names>C</given-names></name><name name-style="western"><surname>Xu</surname><given-names>X</given-names></name><name name-style="western"><surname>Smith</surname><given-names>DR</given-names></name><name name-style="western"><surname>Traiyasut</surname><given-names>P</given-names></name><name name-style="western"><surname>Deowanish</surname><given-names>S</given-names></name><name name-style="western"><surname>Aung</surname><given-names>MM</given-names></name><name name-style="western"><surname>Ono</surname><given-names>H</given-names></name><name name-style="western"><surname>Li</surname><given-names>DQ</given-names></name><name name-style="western"><surname>Warrit</surname><given-names>N</given-names></name></person-group> (<year>2024</year>) <article-title>Seven new species of the segmented spider genus <italic><tp:taxon-name><tp:taxon-name-part taxon-name-part-type="genus">Liphistius</tp:taxon-name-part></tp:taxon-name></italic> (<tp:taxon-name><tp:taxon-name-part taxon-name-part-type="suborder">Mesothelae</tp:taxon-name-part></tp:taxon-name>, <tp:taxon-name><tp:taxon-name-part taxon-name-part-type="family">Liphistiidae</tp:taxon-name-part></tp:taxon-name>) in Thailand and Myanmar.</article-title><source>ZooKeys</source><volume>1189</volume>: <fpage>201</fpage>–<lpage>229</lpage>. <ext-link xlink:href="10.3897/zookeys.1189.115850" ext-link-type="doi" xlink:type="simple">https://doi.org/10.3897/zookeys.1189.115850</ext-link></mixed-citation></ref></ref-list></tp:taxon-treatment>
