# Supplementary material for: ﻿Four new species of the spider genus Liphistius (Araneae, Mesothelae, Liphistiidae, Liphistiinae) from Myanmar
Source: Zookeys. 2024 Aug 16;1210:99–115. doi: 10.3897/zookeys.1210.123986 (PMC11344173; doi:10.3897/zookeys.1210.123986)
Supplement: XML Treatment for Liphistius kalaw [file zookeys.1210.123986-treatment2.xml]

<!DOCTYPE tp:taxon-treatment
  PUBLIC "-//TaxonX//DTD Taxonomic Treatment Publishing DTD v0 20100105//EN" "tax-treatment-NSO.dtd">
<tp:taxon-treatment xmlns:tp="http://www.plazi.org/taxpub"><tp:treatment-meta><kwd-group><label>Taxon classification</label><kwd>
              <named-content content-type="kingdom">Animalia</named-content>
            </kwd><kwd>
              <named-content content-type="order">Araneae</named-content>
            </kwd><kwd>
              <named-content content-type="family">Liphistiidae</named-content>
            </kwd></kwd-group><mixed-citation publication-type="journal"><person-group><name><surname>Xu</surname><given-names>Xin</given-names></name><name><surname>Zhan</surname><given-names>Yi</given-names></name><name><surname>Aung</surname><given-names>Khin Pyae Pyae</given-names></name><name><surname>Liu</surname><given-names>Fengxiang</given-names></name><name><surname>Yu</surname><given-names>Long</given-names></name><name><surname>Li</surname><given-names>Daiqin</given-names></name></person-group><article-title>﻿Four new species of the spider genus <italic><tp:taxon-name><tp:taxon-name-part taxon-name-part-type="genus" reg="Liphistius">Liphistius</tp:taxon-name-part></tp:taxon-name></italic> (<tp:taxon-name><tp:taxon-name-part taxon-name-part-type="order">Araneae</tp:taxon-name-part></tp:taxon-name>, <tp:taxon-name><tp:taxon-name-part taxon-name-part-type="suborder">Mesothelae</tp:taxon-name-part></tp:taxon-name>, <tp:taxon-name><tp:taxon-name-part taxon-name-part-type="family">Liphistiidae</tp:taxon-name-part></tp:taxon-name>, <tp:taxon-name><tp:taxon-name-part taxon-name-part-type="subfamily">Liphistiinae</tp:taxon-name-part></tp:taxon-name>) from Myanmar</article-title><source>Zookeys</source><day>16</day><month>08</month><year>2024</year><volume>1210</volume><fpage>99</fpage><lpage>115</lpage><pub-id pub-id-type="doi">10.3897/zookeys.1210.123986</pub-id></mixed-citation></tp:treatment-meta><tp:nomenclature><label>﻿</label><tp:taxon-name>
            <object-id xmlns:xlink="http://www.w3.org/1999/xlink" content-type="arpha" xlink:type="simple">D0DEE7F1-43A9-512D-8994-2689CD66F8DD</object-id>
            <tp:taxon-name-part taxon-name-part-type="genus" reg="Liphistius">Liphistius</tp:taxon-name-part>
            <tp:taxon-name-part taxon-name-part-type="species" reg="kalaw">kalaw</tp:taxon-name-part>
            <object-id xmlns:xlink="http://www.w3.org/1999/xlink" content-type="zoobank" xlink:type="simple">https://zoobank.org/DE92B21F-6A12-44AA-97C8-18EE985DB623</object-id>
          </tp:taxon-name><tp:taxon-authority>Zhan &amp; Xu</tp:taxon-authority><tp:taxon-status xmlns:xlink="http://www.w3.org/1999/xlink" xlink:type="simple">sp. nov.</tp:taxon-status><xref ref-type="fig" rid="F3">Figs 3</xref><xref ref-type="fig" rid="F4">, 4</xref></tp:nomenclature><tp:treatment-sec sec-type="type material" id="SECID0EYQAE"><title>Type material.</title><p><bold><italic>Holotype</italic></bold>: Myanmar ♂, Shan State, 16 km W of Kalaw Township; <named-content xmlns:xlink="http://www.w3.org/1999/xlink" content-type="dwc:verbatimCoordinates" xlink:type="simple"><named-content content-type="geo-json" specific-use="{&#34;type&#34;:&#34;Point&#34;,&#34;coordinates&#34;:[96.520000,20.700000]}" id="NCID0EGRAE" xlink:type="simple">20.70°N, 96.52°E</named-content></named-content>, alt. 944 m; 27.07.2019; D. Li et al. leg.; XUX-2019-061A. <bold><italic>Paratypes</italic></bold>: 8♀♀, same data as for holotype; 27.07.2019 and 15.07.2018; XUX-2019-062/063/064/065/066/067A/068; XUX-2018-124.</p></tp:treatment-sec><tp:treatment-sec sec-type="diagnosis" id="SECID0EORAE"><title>Diagnosis.</title><p>The male of <italic><tp:taxon-name><tp:taxon-name-part taxon-name-part-type="genus" reg="Liphistius">L.</tp:taxon-name-part><tp:taxon-name-part taxon-name-part-type="species" reg="kalaw">kalaw</tp:taxon-name-part></tp:taxon-name></italic> sp. nov. resembles those of <italic><tp:taxon-name><tp:taxon-name-part taxon-name-part-type="genus" reg="Liphistius">L.</tp:taxon-name-part><tp:taxon-name-part taxon-name-part-type="species" reg="birmanicus">birmanicus</tp:taxon-name-part></tp:taxon-name></italic> and <italic><tp:taxon-name><tp:taxon-name-part taxon-name-part-type="genus" reg="Liphistius">L.</tp:taxon-name-part><tp:taxon-name-part taxon-name-part-type="species" reg="pinlaung">pinlaung</tp:taxon-name-part></tp:taxon-name></italic> in having a distinct contrategular process (<abbrev xmlns:xlink="http://www.w3.org/1999/xlink" xlink:title="contrategular process" id="ABBRID0EVSAE" xlink:type="simple">cp</abbrev>) (Fig. <xref ref-type="fig" rid="F3">3B, E</xref>), but it can be distinguished from <italic><tp:taxon-name><tp:taxon-name-part taxon-name-part-type="genus" reg="Liphistius">L.</tp:taxon-name-part><tp:taxon-name-part taxon-name-part-type="species" reg="birmanicus">birmanicus</tp:taxon-name-part></tp:taxon-name></italic> by the relatively wider base of the contrategular process (<abbrev xmlns:xlink="http://www.w3.org/1999/xlink" xlink:title="contrategular process" id="ABBRID0EITAE" xlink:type="simple">cp</abbrev>) (Fig. <xref ref-type="fig" rid="F3">3E</xref> vs fig. 13E in <xref ref-type="bibr" rid="B5">Schwendinger et al. 2022</xref>), and from <italic><tp:taxon-name><tp:taxon-name-part taxon-name-part-type="genus" reg="Liphistius">L.</tp:taxon-name-part><tp:taxon-name-part taxon-name-part-type="species" reg="pinlaung">pinlaung</tp:taxon-name-part></tp:taxon-name></italic> by the cumulus (<abbrev xmlns:xlink="http://www.w3.org/1999/xlink" xlink:title="cumulus" id="ABBRID0E6TAE" xlink:type="simple">Cu</abbrev>) which has shorter spines (Fig. <xref ref-type="fig" rid="F3">3A–C</xref> vs fig. 4C in <xref ref-type="bibr" rid="B1">Aung et al. 2019</xref>). The female of <italic><tp:taxon-name><tp:taxon-name-part taxon-name-part-type="genus" reg="Liphistius">L.</tp:taxon-name-part><tp:taxon-name-part taxon-name-part-type="species" reg="kalaw">kalaw</tp:taxon-name-part></tp:taxon-name></italic> sp. nov. can be distinguished from that of <italic><tp:taxon-name><tp:taxon-name-part taxon-name-part-type="genus" reg="Liphistius">L.</tp:taxon-name-part><tp:taxon-name-part taxon-name-part-type="species" reg="hpruso">hpruso</tp:taxon-name-part></tp:taxon-name></italic> by the relatively wider posterior stalk (PS) (Fig. <xref ref-type="fig" rid="F4">4C</xref> vs fig. 3B–E in <xref ref-type="bibr" rid="B1">Aung et al. 2019</xref>).</p><fig id="F3" position="float" orientation="portrait"><object-id xmlns:xlink="http://www.w3.org/1999/xlink" content-type="doi" xlink:type="simple">10.3897/zookeys.1210.123986.figure3</object-id><object-id xmlns:xlink="http://www.w3.org/1999/xlink" content-type="arpha" xlink:type="simple">CAB41D52-B773-5360-B4B5-E82229AE1B2B</object-id><label>Figure 3.</label><caption><p>Male palp of <italic><tp:taxon-name><tp:taxon-name-part taxon-name-part-type="genus" reg="Liphistius">Liphistius</tp:taxon-name-part><tp:taxon-name-part taxon-name-part-type="species" reg="kalaw">kalaw</tp:taxon-name-part></tp:taxon-name></italic> sp. nov. <bold>A, E</bold> prolateral view <bold>B</bold> ventral view <bold>C, F</bold> retrolateral view <bold>D</bold> dorsal view, red arrows show arched projection and triangular process of <abbrev xmlns:xlink="http://www.w3.org/1999/xlink" xlink:title="contrategulum" id="ABBRID0EEWAE" xlink:type="simple">CT</abbrev><bold>G</bold> distal view. Abbreviations: <abbrev xmlns:xlink="http://www.w3.org/1999/xlink" xlink:title="contrategulum" id="ABBRID0EKWAE" xlink:type="simple">CT</abbrev> = contrategulum; <abbrev xmlns:xlink="http://www.w3.org/1999/xlink" xlink:title="contrategular process" id="ABBRID0EOWAE" xlink:type="simple">cp</abbrev> = contrategular process; <abbrev xmlns:xlink="http://www.w3.org/1999/xlink" xlink:title="cumulus" id="ABBRID0ESWAE" xlink:type="simple">Cu</abbrev> = cumulus; E = embolus; <abbrev xmlns:xlink="http://www.w3.org/1999/xlink" xlink:title="paracymbium" id="ABBRID0EWWAE" xlink:type="simple">PC</abbrev> = paracymbium; PeP = paraembolic plate; ST = subtegulum; T = tegulum; <abbrev xmlns:xlink="http://www.w3.org/1999/xlink" xlink:title="male palps bearing tibial apophysis" id="ABBRID0E1WAE" xlink:type="simple">TiA</abbrev> = tibial apophysis. Scale bars: 0.5 mm.</p></caption><graphic xmlns:xlink="http://www.w3.org/1999/xlink" xlink:href="zookeys-1210-099_article-123986__-g003.jpg" position="float" orientation="portrait" xlink:type="simple" id="oo_1115129.jpg"><uri content-type="original_file" xlink:type="simple">https://binary.pensoft.net/fig/1115129</uri></graphic></fig><fig id="F4" position="float" orientation="portrait"><object-id xmlns:xlink="http://www.w3.org/1999/xlink" content-type="doi" xlink:type="simple">10.3897/zookeys.1210.123986.figure4</object-id><object-id xmlns:xlink="http://www.w3.org/1999/xlink" content-type="arpha" xlink:type="simple">9C5A999A-9CB0-5F28-B4B1-27C4BBCBC908</object-id><label>Figure 4.</label><caption><p>Vulva of <italic><tp:taxon-name><tp:taxon-name-part taxon-name-part-type="genus" reg="Liphistius">Liphistius</tp:taxon-name-part><tp:taxon-name-part taxon-name-part-type="species" reg="kalaw">kalaw</tp:taxon-name-part></tp:taxon-name></italic> sp. nov. <bold>A, C</bold> dorsal view <bold>B, D</bold> ventral view. Abbreviations: CDO = central dorsal opening; GA = genital atrium; PS = posterior stalk; <abbrev xmlns:xlink="http://www.w3.org/1999/xlink" xlink:title="sclerotized poreplate" id="ABBRID0E1XAE" xlink:type="simple">PPl</abbrev> = poreplate; <abbrev xmlns:xlink="http://www.w3.org/1999/xlink" xlink:title="receptacular cluster" id="ABBRID0E5XAE" xlink:type="simple">RC</abbrev> = receptacular cluster; a = length of poreplate transverse; b = width of poreplate. Scale bars: 0.5 mm.</p></caption><graphic xmlns:xlink="http://www.w3.org/1999/xlink" xlink:href="zookeys-1210-099_article-123986__-g004.jpg" position="float" orientation="portrait" xlink:type="simple" id="oo_1115130.jpg"><uri content-type="original_file" xlink:type="simple">https://binary.pensoft.net/fig/1115130</uri></graphic></fig></tp:treatment-sec><tp:treatment-sec sec-type="description" id="SECID0EHYAE"><title>Description.</title><p><bold>Male holotype.</bold> Carapace yellowish brown, with few short, scattered bristles; opisthosoma yellowish brown, with 12 brown tergites, close to each other, 2–6<sup>th</sup> larger than others, 5<sup>th</sup> largest; chelicerae robust, promargin with 13 denticles of variable size; labium and sternum yellowish brown, with few short setae on anterior margin and many long setae on elongated posterior margin; legs yellowish brown, with strong setae and spines. Measurements: <abbrev xmlns:xlink="http://www.w3.org/1999/xlink" xlink:title="body length" id="ABBRID0ETYAE" xlink:type="simple">BL</abbrev> 13.65, <abbrev xmlns:xlink="http://www.w3.org/1999/xlink" xlink:title="carapace length" id="ABBRID0EXYAE" xlink:type="simple">CL</abbrev> 5.94, <abbrev xmlns:xlink="http://www.w3.org/1999/xlink" xlink:title="carapace width" id="ABBRID0E2YAE" xlink:type="simple">CW</abbrev> 6.07, <abbrev xmlns:xlink="http://www.w3.org/1999/xlink" xlink:title="opisthosoma length" id="ABBRID0E6YAE" xlink:type="simple">OL</abbrev> 8.00, <abbrev xmlns:xlink="http://www.w3.org/1999/xlink" xlink:title="opisthosoma width" id="ABBRID0EDZAE" xlink:type="simple">OW</abbrev> 5.36; eye sizes and interdistances: <abbrev xmlns:xlink="http://www.w3.org/1999/xlink" xlink:title="anterior median eyes" id="ABBRID0EHZAE" xlink:type="simple">AME</abbrev> 0.08, <abbrev xmlns:xlink="http://www.w3.org/1999/xlink" xlink:title="anterior lateral eyes" id="ABBRID0ELZAE" xlink:type="simple">ALE</abbrev> 0.54, <abbrev xmlns:xlink="http://www.w3.org/1999/xlink" xlink:title="posterior median eyes" id="ABBRID0EPZAE" xlink:type="simple">PME</abbrev> 0.27, <abbrev xmlns:xlink="http://www.w3.org/1999/xlink" xlink:title="posterior lateral eyes" id="ABBRID0ETZAE" xlink:type="simple">PLE</abbrev> 0.43, <abbrev xmlns:xlink="http://www.w3.org/1999/xlink" xlink:title="anterior median eyes" id="ABBRID0EXZAE" xlink:type="simple">AME</abbrev>–<abbrev xmlns:xlink="http://www.w3.org/1999/xlink" xlink:title="anterior median eyes" id="ABBRID0E2ZAE" xlink:type="simple">AME</abbrev> 0.11, <abbrev xmlns:xlink="http://www.w3.org/1999/xlink" xlink:title="anterior median eyes" id="ABBRID0E6ZAE" xlink:type="simple">AME</abbrev>–<abbrev xmlns:xlink="http://www.w3.org/1999/xlink" xlink:title="anterior lateral eyes" id="ABBRID0ED1AE" xlink:type="simple">ALE</abbrev> 0.15, <abbrev xmlns:xlink="http://www.w3.org/1999/xlink" xlink:title="posterior median eyes" id="ABBRID0EH1AE" xlink:type="simple">PME</abbrev>–<abbrev xmlns:xlink="http://www.w3.org/1999/xlink" xlink:title="posterior median eyes" id="ABBRID0EL1AE" xlink:type="simple">PME</abbrev> 0.08, <abbrev xmlns:xlink="http://www.w3.org/1999/xlink" xlink:title="posterior median eyes" id="ABBRID0EP1AE" xlink:type="simple">PME</abbrev>–<abbrev xmlns:xlink="http://www.w3.org/1999/xlink" xlink:title="posterior lateral eyes" id="ABBRID0ET1AE" xlink:type="simple">PLE</abbrev> 0.10, <abbrev xmlns:xlink="http://www.w3.org/1999/xlink" xlink:title="anterior lateral eyes" id="ABBRID0EX1AE" xlink:type="simple">ALE</abbrev>–<abbrev xmlns:xlink="http://www.w3.org/1999/xlink" xlink:title="posterior lateral eyes" id="ABBRID0E21AE" xlink:type="simple">PLE</abbrev> 0.17, <abbrev xmlns:xlink="http://www.w3.org/1999/xlink" xlink:title="anterior lateral eyes" id="ABBRID0E61AE" xlink:type="simple">ALE</abbrev>–<abbrev xmlns:xlink="http://www.w3.org/1999/xlink" xlink:title="anterior lateral eyes" id="ABBRID0ED2AE" xlink:type="simple">ALE</abbrev> 0.12, <abbrev xmlns:xlink="http://www.w3.org/1999/xlink" xlink:title="posterior lateral eyes" id="ABBRID0EH2AE" xlink:type="simple">PLE</abbrev>–<abbrev xmlns:xlink="http://www.w3.org/1999/xlink" xlink:title="posterior lateral eyes" id="ABBRID0EL2AE" xlink:type="simple">PLE</abbrev> 0.34, <abbrev xmlns:xlink="http://www.w3.org/1999/xlink" xlink:title="anterior median eyes" id="ABBRID0EP2AE" xlink:type="simple">AME</abbrev>–<abbrev xmlns:xlink="http://www.w3.org/1999/xlink" xlink:title="posterior median eyes" id="ABBRID0ET2AE" xlink:type="simple">PME</abbrev> 0.10; labium 1.06 long and 0.98 wide; sternum 3.08 long and 0.96 wide; legs: I 18.36 (4.81, 2.57, 3.87, 4.60, 2.51), II 20.24 (5.64, 2.56, 4.23, 5.07, 2.74), III 20.46 (5.64, 2.37, 4.42, 6.00, 3.03), IV 27.56 (6.97, 2.84, 5.57, 8.17, 4.01).</p><p>Palp: tibial apophysis (<abbrev xmlns:xlink="http://www.w3.org/1999/xlink" xlink:title="male palps bearing tibial apophysis" id="ABBRID0EZ2AE" xlink:type="simple">TiA</abbrev>) with 4 tapering setae of similar length (Fig. <xref ref-type="fig" rid="F3">3C</xref>); paracymbium (<abbrev xmlns:xlink="http://www.w3.org/1999/xlink" xlink:title="paracymbium" id="ABBRID0EB3AE" xlink:type="simple">PC</abbrev>) with many setae situated on tip (Fig. <xref ref-type="fig" rid="F3">3A–C</xref>); cumulus (<abbrev xmlns:xlink="http://www.w3.org/1999/xlink" xlink:title="cumulus" id="ABBRID0EJ3AE" xlink:type="simple">Cu</abbrev>) slightly elevated, with 8 tapering spines (Fig. <xref ref-type="fig" rid="F3">3A–C</xref>); subtegulum with weakly developed apophysis (Fig. <xref ref-type="fig" rid="F3">3B</xref>); contrategulum (<abbrev xmlns:xlink="http://www.w3.org/1999/xlink" xlink:title="contrategulum" id="ABBRID0EV3AE" xlink:type="simple">CT</abbrev>) with arched projection distally, and large triangular process in prolateral view (Fig. <xref ref-type="fig" rid="F3">3A, B, D</xref>); tegulum (T) fan-shaped with serrated edge and longitudinal ridges (Fig. <xref ref-type="fig" rid="F3">3C, F</xref>); paraembolic plate (PeP) narrow, sclerotized (Fig. <xref ref-type="fig" rid="F3">3A, F</xref>); embolus (E) with 4 distinct longitudinal ridges reaching tip in retrolateral view, and with several denticles along longitudinal ridges (Fig. <xref ref-type="fig" rid="F3">3B–F</xref>).</p><p><bold>Female paratype (XUX-2019-062).</bold> Carapace yellowish brown, with few short, scattered bristles; opisthosoma brown, with 12 brown tergites, close to each other, with gray patches, 2–6<sup>th</sup> larger than others, 5<sup>th</sup> largest; chelicerae robust, reddish brown; promargin of cheliceral groove with 12 denticles of variable size; labium yellowish brown, sternum with several setae; legs with strong setae and spines. Measurements: <abbrev xmlns:xlink="http://www.w3.org/1999/xlink" xlink:title="body length" id="ABBRID0ER4AE" xlink:type="simple">BL</abbrev> 11.56, <abbrev xmlns:xlink="http://www.w3.org/1999/xlink" xlink:title="carapace length" id="ABBRID0EV4AE" xlink:type="simple">CL</abbrev> 5.82, <abbrev xmlns:xlink="http://www.w3.org/1999/xlink" xlink:title="carapace width" id="ABBRID0EZ4AE" xlink:type="simple">CW</abbrev> 5.22, <abbrev xmlns:xlink="http://www.w3.org/1999/xlink" xlink:title="opisthosoma length" id="ABBRID0E44AE" xlink:type="simple">OL</abbrev> 6.23, <abbrev xmlns:xlink="http://www.w3.org/1999/xlink" xlink:title="opisthosoma width" id="ABBRID0EB5AE" xlink:type="simple">OW</abbrev> 4.62; eye sizes and interdistances: <abbrev xmlns:xlink="http://www.w3.org/1999/xlink" xlink:title="anterior median eyes" id="ABBRID0EF5AE" xlink:type="simple">AME</abbrev> 0.07, <abbrev xmlns:xlink="http://www.w3.org/1999/xlink" xlink:title="anterior lateral eyes" id="ABBRID0EJ5AE" xlink:type="simple">ALE</abbrev> 0.56, <abbrev xmlns:xlink="http://www.w3.org/1999/xlink" xlink:title="posterior median eyes" id="ABBRID0EN5AE" xlink:type="simple">PME</abbrev> 0.29, <abbrev xmlns:xlink="http://www.w3.org/1999/xlink" xlink:title="posterior lateral eyes" id="ABBRID0ER5AE" xlink:type="simple">PLE</abbrev> 0.42, <abbrev xmlns:xlink="http://www.w3.org/1999/xlink" xlink:title="anterior median eyes" id="ABBRID0EV5AE" xlink:type="simple">AME</abbrev>–<abbrev xmlns:xlink="http://www.w3.org/1999/xlink" xlink:title="anterior median eyes" id="ABBRID0EZ5AE" xlink:type="simple">AME</abbrev> 0.09, <abbrev xmlns:xlink="http://www.w3.org/1999/xlink" xlink:title="anterior median eyes" id="ABBRID0E45AE" xlink:type="simple">AME</abbrev>–<abbrev xmlns:xlink="http://www.w3.org/1999/xlink" xlink:title="anterior lateral eyes" id="ABBRID0EB6AE" xlink:type="simple">ALE</abbrev> 0.15, <abbrev xmlns:xlink="http://www.w3.org/1999/xlink" xlink:title="posterior median eyes" id="ABBRID0EF6AE" xlink:type="simple">PME</abbrev>–<abbrev xmlns:xlink="http://www.w3.org/1999/xlink" xlink:title="posterior median eyes" id="ABBRID0EJ6AE" xlink:type="simple">PME</abbrev> 0.06, <abbrev xmlns:xlink="http://www.w3.org/1999/xlink" xlink:title="posterior median eyes" id="ABBRID0EN6AE" xlink:type="simple">PME</abbrev>–<abbrev xmlns:xlink="http://www.w3.org/1999/xlink" xlink:title="posterior lateral eyes" id="ABBRID0ER6AE" xlink:type="simple">PLE</abbrev> 0.09, <abbrev xmlns:xlink="http://www.w3.org/1999/xlink" xlink:title="anterior lateral eyes" id="ABBRID0EV6AE" xlink:type="simple">ALE</abbrev>–<abbrev xmlns:xlink="http://www.w3.org/1999/xlink" xlink:title="posterior lateral eyes" id="ABBRID0EZ6AE" xlink:type="simple">PLE</abbrev> 0.11, <abbrev xmlns:xlink="http://www.w3.org/1999/xlink" xlink:title="anterior lateral eyes" id="ABBRID0E46AE" xlink:type="simple">ALE</abbrev>–<abbrev xmlns:xlink="http://www.w3.org/1999/xlink" xlink:title="anterior lateral eyes" id="ABBRID0ECAAG" xlink:type="simple">ALE</abbrev> 0.07, <abbrev xmlns:xlink="http://www.w3.org/1999/xlink" xlink:title="posterior lateral eyes" id="ABBRID0EGAAG" xlink:type="simple">PLE</abbrev>–<abbrev xmlns:xlink="http://www.w3.org/1999/xlink" xlink:title="posterior lateral eyes" id="ABBRID0EKAAG" xlink:type="simple">PLE</abbrev> 0.35, <abbrev xmlns:xlink="http://www.w3.org/1999/xlink" xlink:title="anterior median eyes" id="ABBRID0EOAAG" xlink:type="simple">AME</abbrev>–<abbrev xmlns:xlink="http://www.w3.org/1999/xlink" xlink:title="posterior median eyes" id="ABBRID0ESAAG" xlink:type="simple">PME</abbrev> 0.08; labium 3.00 long and 0.61 wide; sternum 1.19 long and 1.13 wide; palp 10.25 (3.62, 1.74, 2.36, 2.53), legs: I 12.78 (4.29, 2.03, 2.63, 2.37, 1.46), II 12.89 (4.17, 2.03, 2.56, 2.59, 1.54), III 13.42 (4.13, 1.84, 2.75, 2.78, 1.92), IV 19.33 (5.57, 2.32, 3.81, 4.91, 2.72).</p><p>Vulva: poreplate (<abbrev xmlns:xlink="http://www.w3.org/1999/xlink" xlink:title="sclerotized poreplate" id="ABBRID0EYAAG" xlink:type="simple">PPl</abbrev>) slightly wider than long, with pair of large anterior lobes and pair of small anterolateral lobes; central dorsal opening (CDO) circular, racemose receptacular cluster (<abbrev xmlns:xlink="http://www.w3.org/1999/xlink" xlink:title="receptacular cluster" id="ABBRID0E3AAG" xlink:type="simple">RC</abbrev>) slightly long; posterior stalk (PS) axe-shaped; lateral margins of genital atrium (GA) membranous (Fig. <xref ref-type="fig" rid="F4">4</xref>).</p></tp:treatment-sec><tp:treatment-sec sec-type="variation" id="SECID0EEBAG"><title>Variation.</title><p>Females vary in body size. The range measurements of females (<italic>N</italic> = 8): <abbrev xmlns:xlink="http://www.w3.org/1999/xlink" xlink:title="body length" id="ABBRID0EMBAG" xlink:type="simple">BL</abbrev> 8.55–16.11, <abbrev xmlns:xlink="http://www.w3.org/1999/xlink" xlink:title="carapace length" id="ABBRID0EQBAG" xlink:type="simple">CL</abbrev> 4.48–7.20, <abbrev xmlns:xlink="http://www.w3.org/1999/xlink" xlink:title="carapace width" id="ABBRID0EUBAG" xlink:type="simple">CW</abbrev> 3.90–6.43, <abbrev xmlns:xlink="http://www.w3.org/1999/xlink" xlink:title="opisthosoma length" id="ABBRID0EYBAG" xlink:type="simple">OL</abbrev> 4.18–8.56, <abbrev xmlns:xlink="http://www.w3.org/1999/xlink" xlink:title="opisthosoma width" id="ABBRID0E3BAG" xlink:type="simple">OW</abbrev> 3.00–7.36. The number of denticles on the promargin of cheliceral groove varies from 11 to 14 (<italic>N</italic> = 8).</p></tp:treatment-sec><tp:treatment-sec sec-type="etymology" id="SECID0ECCAG"><title>Etymology.</title><p>The species epithet “<tp:taxon-name><tp:taxon-name-part taxon-name-part-type="genus" reg="Liphistius"/><tp:taxon-name-part taxon-name-part-type="species" reg="kalaw">kalaw</tp:taxon-name-part></tp:taxon-name>” refers to the type locality, Kalaw Township; it is treated as a noun in apposition.</p></tp:treatment-sec><tp:treatment-sec sec-type="distribution" id="SECID0ERCAG"><title>Distribution.</title><p>Mandalay Region (Kalaw Township), Myanmar.</p></tp:treatment-sec><ref-list><ref id="B5"><mixed-citation xmlns:xlink="http://www.w3.org/1999/xlink" xlink:type="simple"><person-group><name name-style="western"><surname>Schwendinger</surname><given-names>PJ</given-names></name><name name-style="western"><surname>Huber</surname><given-names>S</given-names></name><name name-style="western"><surname>Lehmann-Graber</surname><given-names>C</given-names></name><name name-style="western"><surname>Ono</surname><given-names>H</given-names></name><name name-style="western"><surname>Aung</surname><given-names>MM</given-names></name><name name-style="western"><surname>Hongpadharakiree</surname><given-names>K</given-names></name></person-group> (<year>2022</year>) <article-title>A taxonomic revision of the <italic><tp:taxon-name><tp:taxon-name-part taxon-name-part-type="genus">Liphistius</tp:taxon-name-part><tp:taxon-name-part taxon-name-part-type="species">birmanicus</tp:taxon-name-part></tp:taxon-name></italic>-group (<tp:taxon-name><tp:taxon-name-part taxon-name-part-type="order">Araneae</tp:taxon-name-part></tp:taxon-name>: <tp:taxon-name><tp:taxon-name-part taxon-name-part-type="family">Liphistiidae</tp:taxon-name-part></tp:taxon-name>) with the description of five new species.</article-title><source>Revue Suisse de Zoologie</source><volume>129</volume>(<issue>2</issue>): <fpage>375</fpage>–<lpage>424</lpage>. <ext-link xlink:href="10.35929/RSZ.0083" ext-link-type="doi" xlink:type="simple">https://doi.org/10.35929/RSZ.0083</ext-link></mixed-citation></ref><ref id="B1"><mixed-citation xmlns:xlink="http://www.w3.org/1999/xlink" xlink:type="simple"><person-group><name name-style="western"><surname>Aung</surname><given-names>KPP</given-names></name><name name-style="western"><surname>Xu</surname><given-names>X</given-names></name><name name-style="western"><surname>Lwin</surname><given-names>WW</given-names></name><name name-style="western"><surname>Sang</surname><given-names>MZ</given-names></name><name name-style="western"><surname>Yu</surname><given-names>L</given-names></name><name name-style="western"><surname>Liu</surname><given-names>H</given-names></name><name name-style="western"><surname>Liu</surname><given-names>FX</given-names></name><name name-style="western"><surname>Li</surname><given-names>DQ</given-names></name></person-group> (<year>2019</year>) <article-title>Two new species of the primitively segmented spider genus <italic><tp:taxon-name><tp:taxon-name-part taxon-name-part-type="genus">Liphistius</tp:taxon-name-part></tp:taxon-name></italic> Schiödte, 1849 (<tp:taxon-name><tp:taxon-name-part taxon-name-part-type="suborder">Mesothelae</tp:taxon-name-part></tp:taxon-name>, <tp:taxon-name><tp:taxon-name-part taxon-name-part-type="family">Liphistiidae</tp:taxon-name-part></tp:taxon-name>) from Myanmar.</article-title><source>ZooKeys</source><volume>882</volume>: <fpage>29</fpage>–<lpage>39</lpage>. <ext-link xlink:href="10.3897/zookeys.882.38811" ext-link-type="doi" xlink:type="simple">https://doi.org/10.3897/zookeys.882.38811</ext-link></mixed-citation></ref></ref-list></tp:taxon-treatment>
