# Supplementary material for: ﻿Four new species of the spider genus Liphistius (Araneae, Mesothelae, Liphistiidae, Liphistiinae) from Myanmar
Source: Zookeys. 2024 Aug 16;1210:99–115. doi: 10.3897/zookeys.1210.123986 (PMC11344173; doi:10.3897/zookeys.1210.123986)
Supplement: XML Treatment for Liphistius kanpetlet [file zookeys.1210.123986-treatment3.xml]

<!DOCTYPE tp:taxon-treatment
  PUBLIC "-//TaxonX//DTD Taxonomic Treatment Publishing DTD v0 20100105//EN" "tax-treatment-NSO.dtd">
<tp:taxon-treatment xmlns:tp="http://www.plazi.org/taxpub"><tp:treatment-meta><kwd-group><label>Taxon classification</label><kwd>
              <named-content content-type="kingdom">Animalia</named-content>
            </kwd><kwd>
              <named-content content-type="order">Araneae</named-content>
            </kwd><kwd>
              <named-content content-type="family">Liphistiidae</named-content>
            </kwd></kwd-group><mixed-citation publication-type="journal"><person-group><name><surname>Xu</surname><given-names>Xin</given-names></name><name><surname>Zhan</surname><given-names>Yi</given-names></name><name><surname>Aung</surname><given-names>Khin Pyae Pyae</given-names></name><name><surname>Liu</surname><given-names>Fengxiang</given-names></name><name><surname>Yu</surname><given-names>Long</given-names></name><name><surname>Li</surname><given-names>Daiqin</given-names></name></person-group><article-title>﻿Four new species of the spider genus <italic><tp:taxon-name><tp:taxon-name-part taxon-name-part-type="genus" reg="Liphistius">Liphistius</tp:taxon-name-part></tp:taxon-name></italic> (<tp:taxon-name><tp:taxon-name-part taxon-name-part-type="order">Araneae</tp:taxon-name-part></tp:taxon-name>, <tp:taxon-name><tp:taxon-name-part taxon-name-part-type="suborder">Mesothelae</tp:taxon-name-part></tp:taxon-name>, <tp:taxon-name><tp:taxon-name-part taxon-name-part-type="family">Liphistiidae</tp:taxon-name-part></tp:taxon-name>, <tp:taxon-name><tp:taxon-name-part taxon-name-part-type="subfamily">Liphistiinae</tp:taxon-name-part></tp:taxon-name>) from Myanmar</article-title><source>Zookeys</source><day>16</day><month>08</month><year>2024</year><volume>1210</volume><fpage>99</fpage><lpage>115</lpage><pub-id pub-id-type="doi">10.3897/zookeys.1210.123986</pub-id></mixed-citation></tp:treatment-meta><tp:nomenclature><label>﻿</label><tp:taxon-name>
            <object-id xmlns:xlink="http://www.w3.org/1999/xlink" content-type="arpha" xlink:type="simple">A5B909E3-5575-5A20-8FD7-9858B83ECEA8</object-id>
            <tp:taxon-name-part taxon-name-part-type="genus" reg="Liphistius">Liphistius</tp:taxon-name-part>
            <tp:taxon-name-part taxon-name-part-type="species" reg="kanpetlet">kanpetlet</tp:taxon-name-part>
            <object-id xmlns:xlink="http://www.w3.org/1999/xlink" content-type="zoobank" xlink:type="simple">https://zoobank.org/8982C984-06DB-4636-9C22-92E2C69A62CB</object-id>
          </tp:taxon-name><tp:taxon-authority>Zhan &amp; Xu</tp:taxon-authority><tp:taxon-status xmlns:xlink="http://www.w3.org/1999/xlink" xlink:type="simple">sp. nov.</tp:taxon-status><xref ref-type="fig" rid="F5">Figs 5</xref><xref ref-type="fig" rid="F6">, 6</xref></tp:nomenclature><tp:treatment-sec sec-type="type material" id="SECID0EIEAG"><title>Type material.</title><p><bold><italic>Holotype</italic></bold>: Myanmar ♂, Chin State, Kanpetlet Township, Kanpetlet Matupi Rd; <named-content xmlns:xlink="http://www.w3.org/1999/xlink" content-type="dwc:verbatimCoordinates" xlink:type="simple"><named-content content-type="geo-json" specific-use="{&#34;type&#34;:&#34;Point&#34;,&#34;coordinates&#34;:[94.050000,21.190000]}" id="NCID0EWEAG" xlink:type="simple">21.19°N, 94.05°E</named-content></named-content>, alt. 1469 m; 17.07.2019; D. Li et al. leg.; XUX-2019-026. <bold><italic>Paratypes</italic></bold>: 5♀♀, same locality as for holotype; 17–18.07.2019; XUX-2019-020/021/024/031/033.</p></tp:treatment-sec><tp:treatment-sec sec-type="diagnosis" id="SECID0E5EAG"><title>Diagnosis.</title><p>The male of <italic><tp:taxon-name><tp:taxon-name-part taxon-name-part-type="genus" reg="Liphistius">L.</tp:taxon-name-part><tp:taxon-name-part taxon-name-part-type="species" reg="kanpetlet">kanpetlet</tp:taxon-name-part></tp:taxon-name></italic> sp. nov. can be distinguished from those of <italic><tp:taxon-name><tp:taxon-name-part taxon-name-part-type="genus" reg="Liphistius">L.</tp:taxon-name-part><tp:taxon-name-part taxon-name-part-type="species" reg="birmanicus">birmanicus</tp:taxon-name-part></tp:taxon-name></italic> by having the paracymbium (<abbrev xmlns:xlink="http://www.w3.org/1999/xlink" xlink:title="paracymbium" id="ABBRID0E1FAG" xlink:type="simple">PC</abbrev>) bearing a distal process (Fig. <xref ref-type="fig" rid="F5">5C</xref> vs lacking a distal process, fig. 13H in <xref ref-type="bibr" rid="B5">Schwendinger et al. 2022</xref>), and from <italic><tp:taxon-name><tp:taxon-name-part taxon-name-part-type="genus" reg="Liphistius">L.</tp:taxon-name-part><tp:taxon-name-part taxon-name-part-type="species" reg="kalaw">kalaw</tp:taxon-name-part></tp:taxon-name></italic> sp. nov. by the contrategulum (<abbrev xmlns:xlink="http://www.w3.org/1999/xlink" xlink:title="contrategulum" id="ABBRID0ERGAG" xlink:type="simple">CT</abbrev>) which has a blunt process (Fig. <xref ref-type="fig" rid="F5">5D</xref> vs slightly sharp process, Fig. <xref ref-type="fig" rid="F3">3E</xref>). The female of <italic><tp:taxon-name><tp:taxon-name-part taxon-name-part-type="genus" reg="Liphistius">L.</tp:taxon-name-part><tp:taxon-name-part taxon-name-part-type="species" reg="kanpetlet">kanpetlet</tp:taxon-name-part></tp:taxon-name></italic> sp. nov. differs from that of <italic><tp:taxon-name><tp:taxon-name-part taxon-name-part-type="genus" reg="Liphistius">L.</tp:taxon-name-part><tp:taxon-name-part taxon-name-part-type="species" reg="hpruso">hpruso</tp:taxon-name-part></tp:taxon-name></italic> by having two relatively larger anterior lobes (Fig. <xref ref-type="fig" rid="F6">6</xref> vs fig. 3B–E in <xref ref-type="bibr" rid="B1">Aung et al. 2019</xref>).</p><fig id="F5" position="float" orientation="portrait"><object-id xmlns:xlink="http://www.w3.org/1999/xlink" content-type="doi" xlink:type="simple">10.3897/zookeys.1210.123986.figure5</object-id><object-id xmlns:xlink="http://www.w3.org/1999/xlink" content-type="arpha" xlink:type="simple">DB0BCA64-6973-58C4-B5C2-9229E32A9D76</object-id><label>Figure 5.</label><caption><p>Male palp of <italic><tp:taxon-name><tp:taxon-name-part taxon-name-part-type="genus" reg="Liphistius">Liphistius</tp:taxon-name-part><tp:taxon-name-part taxon-name-part-type="species" reg="kanpetlet">kanpetlet</tp:taxon-name-part></tp:taxon-name></italic> sp. nov. <bold>A, E</bold> prolateral view <bold>B</bold> ventral view; <bold>C, F</bold> retrolateral view, red arrow shows distal process of <abbrev xmlns:xlink="http://www.w3.org/1999/xlink" xlink:title="paracymbium" id="ABBRID0EUIAG" xlink:type="simple">PC</abbrev><bold>D</bold> dorsal view, red arrows show arched projection and triangular process of <abbrev xmlns:xlink="http://www.w3.org/1999/xlink" xlink:title="contrategulum" id="ABBRID0E1IAG" xlink:type="simple">CT</abbrev><bold>G</bold> distal view. Abbreviations: <abbrev xmlns:xlink="http://www.w3.org/1999/xlink" xlink:title="contrategulum" id="ABBRID0EAJAG" xlink:type="simple">CT</abbrev> = contrategulum; <abbrev xmlns:xlink="http://www.w3.org/1999/xlink" xlink:title="contrategular process" id="ABBRID0EEJAG" xlink:type="simple">cp</abbrev> = contrategular process; <abbrev xmlns:xlink="http://www.w3.org/1999/xlink" xlink:title="cumulus" id="ABBRID0EIJAG" xlink:type="simple">Cu</abbrev> = cumulus; E = embolus; <abbrev xmlns:xlink="http://www.w3.org/1999/xlink" xlink:title="paracymbium" id="ABBRID0EMJAG" xlink:type="simple">PC</abbrev> = paracymbium; PeP = paraembolic plate; ST = subtegulum; T = tegulum; <abbrev xmlns:xlink="http://www.w3.org/1999/xlink" xlink:title="male palps bearing tibial apophysis" id="ABBRID0EQJAG" xlink:type="simple">TiA</abbrev> = tibial apophysis. Scale bars: 0.5 mm.</p></caption><graphic xmlns:xlink="http://www.w3.org/1999/xlink" xlink:href="zookeys-1210-099_article-123986__-g005.jpg" position="float" orientation="portrait" xlink:type="simple" id="oo_1115131.jpg"><uri content-type="original_file" xlink:type="simple">https://binary.pensoft.net/fig/1115131</uri></graphic></fig><fig id="F6" position="float" orientation="portrait"><object-id xmlns:xlink="http://www.w3.org/1999/xlink" content-type="doi" xlink:type="simple">10.3897/zookeys.1210.123986.figure6</object-id><object-id xmlns:xlink="http://www.w3.org/1999/xlink" content-type="arpha" xlink:type="simple">610A59C0-AAB6-5786-A074-A23EE9C7E9D1</object-id><label>Figure 6.</label><caption><p>Vulva of <italic><tp:taxon-name><tp:taxon-name-part taxon-name-part-type="genus" reg="Liphistius">Liphistius</tp:taxon-name-part><tp:taxon-name-part taxon-name-part-type="species" reg="kanpetlet">kanpetlet</tp:taxon-name-part></tp:taxon-name></italic> sp. nov. <bold>A–C</bold> dorsal view <bold>D–F</bold> ventral view. Abbreviations: CDO = central dorsal opening; GA = genital atrium; PS = posterior stalk; <abbrev xmlns:xlink="http://www.w3.org/1999/xlink" xlink:title="sclerotized poreplate" id="ABBRID0EQKAG" xlink:type="simple">PPl</abbrev> = poreplate; <abbrev xmlns:xlink="http://www.w3.org/1999/xlink" xlink:title="receptacular cluster" id="ABBRID0EUKAG" xlink:type="simple">RC</abbrev> = receptacular cluster. Scale bars: 0.5 mm.</p></caption><graphic xmlns:xlink="http://www.w3.org/1999/xlink" xlink:href="zookeys-1210-099_article-123986__-g006.jpg" position="float" orientation="portrait" xlink:type="simple" id="oo_1115132.jpg"><uri content-type="original_file" xlink:type="simple">https://binary.pensoft.net/fig/1115132</uri></graphic></fig></tp:treatment-sec><tp:treatment-sec sec-type="description" id="SECID0E4KAG"><title>Description.</title><p><bold>Male holotype.</bold> Carapace yellowish brown with few short, scattered bristles; opisthosoma brown, with 12 brown tergites, close to each other, 2–6<sup>th</sup> larger than others, 4<sup>th</sup> largest; chelicerae robust, promargin of cheliceral groove with 13 denticles of variable size; labium yellow, sternum yellow, with few short setae on anterior tip and many long setae on elongated posterior tip; legs reddish brown, with strong setae and spines; 8 spinnerets. Measurements: <abbrev xmlns:xlink="http://www.w3.org/1999/xlink" xlink:title="body length" id="ABBRID0EJLAG" xlink:type="simple">BL</abbrev> 12.41, <abbrev xmlns:xlink="http://www.w3.org/1999/xlink" xlink:title="carapace length" id="ABBRID0ENLAG" xlink:type="simple">CL</abbrev> 6.01, <abbrev xmlns:xlink="http://www.w3.org/1999/xlink" xlink:title="carapace width" id="ABBRID0ERLAG" xlink:type="simple">CW</abbrev> 6.06, <abbrev xmlns:xlink="http://www.w3.org/1999/xlink" xlink:title="opisthosoma length" id="ABBRID0EVLAG" xlink:type="simple">OL</abbrev> 6.30, <abbrev xmlns:xlink="http://www.w3.org/1999/xlink" xlink:title="opisthosoma width" id="ABBRID0EZLAG" xlink:type="simple">OW</abbrev> 4.19; eye sizes and interdistances: <abbrev xmlns:xlink="http://www.w3.org/1999/xlink" xlink:title="anterior median eyes" id="ABBRID0E4LAG" xlink:type="simple">AME</abbrev> 0.06, <abbrev xmlns:xlink="http://www.w3.org/1999/xlink" xlink:title="anterior lateral eyes" id="ABBRID0EBMAG" xlink:type="simple">ALE</abbrev> 0.56, <abbrev xmlns:xlink="http://www.w3.org/1999/xlink" xlink:title="posterior median eyes" id="ABBRID0EFMAG" xlink:type="simple">PME</abbrev> 0.32, <abbrev xmlns:xlink="http://www.w3.org/1999/xlink" xlink:title="posterior lateral eyes" id="ABBRID0EJMAG" xlink:type="simple">PLE</abbrev> 0.42, <abbrev xmlns:xlink="http://www.w3.org/1999/xlink" xlink:title="anterior median eyes" id="ABBRID0ENMAG" xlink:type="simple">AME</abbrev>–<abbrev xmlns:xlink="http://www.w3.org/1999/xlink" xlink:title="anterior median eyes" id="ABBRID0ERMAG" xlink:type="simple">AME</abbrev> 0.06, <abbrev xmlns:xlink="http://www.w3.org/1999/xlink" xlink:title="anterior median eyes" id="ABBRID0EVMAG" xlink:type="simple">AME</abbrev>–<abbrev xmlns:xlink="http://www.w3.org/1999/xlink" xlink:title="anterior lateral eyes" id="ABBRID0EZMAG" xlink:type="simple">ALE</abbrev> 0.16, <abbrev xmlns:xlink="http://www.w3.org/1999/xlink" xlink:title="posterior median eyes" id="ABBRID0E4MAG" xlink:type="simple">PME</abbrev>–<abbrev xmlns:xlink="http://www.w3.org/1999/xlink" xlink:title="posterior median eyes" id="ABBRID0EBNAG" xlink:type="simple">PME</abbrev> 0.10, <abbrev xmlns:xlink="http://www.w3.org/1999/xlink" xlink:title="posterior median eyes" id="ABBRID0EFNAG" xlink:type="simple">PME</abbrev>–<abbrev xmlns:xlink="http://www.w3.org/1999/xlink" xlink:title="posterior lateral eyes" id="ABBRID0EJNAG" xlink:type="simple">PLE</abbrev> 0.11, <abbrev xmlns:xlink="http://www.w3.org/1999/xlink" xlink:title="anterior lateral eyes" id="ABBRID0ENNAG" xlink:type="simple">ALE</abbrev>–<abbrev xmlns:xlink="http://www.w3.org/1999/xlink" xlink:title="posterior lateral eyes" id="ABBRID0ERNAG" xlink:type="simple">PLE</abbrev> 0.14, <abbrev xmlns:xlink="http://www.w3.org/1999/xlink" xlink:title="anterior lateral eyes" id="ABBRID0EVNAG" xlink:type="simple">ALE</abbrev>–<abbrev xmlns:xlink="http://www.w3.org/1999/xlink" xlink:title="anterior lateral eyes" id="ABBRID0EZNAG" xlink:type="simple">ALE</abbrev> 0.14, <abbrev xmlns:xlink="http://www.w3.org/1999/xlink" xlink:title="posterior lateral eyes" id="ABBRID0E4NAG" xlink:type="simple">PLE</abbrev>–<abbrev xmlns:xlink="http://www.w3.org/1999/xlink" xlink:title="posterior lateral eyes" id="ABBRID0EBOAG" xlink:type="simple">PLE</abbrev> 0.34, <abbrev xmlns:xlink="http://www.w3.org/1999/xlink" xlink:title="anterior median eyes" id="ABBRID0EFOAG" xlink:type="simple">AME</abbrev>–<abbrev xmlns:xlink="http://www.w3.org/1999/xlink" xlink:title="posterior median eyes" id="ABBRID0EJOAG" xlink:type="simple">PME</abbrev> 0.08; labium 0.96 long and 0.50 wide; sternum 2.63 long and 1.00 wide; legs: I 17.51 (4.82, 2.52, 3.79, 4.14, 2.24), II 18.36 (5.20, 2.19, 3.95, 4.72, 2.3), III 20.63 (5.46, 2.20, 4.41, 5.86, 2.70), IV 26.62 (7.18, 2.64, 5.40, 7.71, 3.69).</p><p>Palp: tibial apophysis (<abbrev xmlns:xlink="http://www.w3.org/1999/xlink" xlink:title="male palps bearing tibial apophysis" id="ABBRID0EPOAG" xlink:type="simple">TiA</abbrev>) with 5 setae of different lengths (Fig. <xref ref-type="fig" rid="F5">5A–C</xref>); paracymbium (<abbrev xmlns:xlink="http://www.w3.org/1999/xlink" xlink:title="paracymbium" id="ABBRID0EXOAG" xlink:type="simple">PC</abbrev>) with some setae situated on tip, and with pointed lateral process (Fig. <xref ref-type="fig" rid="F5">5C</xref>); and several tapering spines on slightly elevated cumulus (<abbrev xmlns:xlink="http://www.w3.org/1999/xlink" xlink:title="cumulus" id="ABBRID0E6OAG" xlink:type="simple">Cu</abbrev>) (Fig. <xref ref-type="fig" rid="F5">5B</xref>); subtegular apophysis weakly developed (Fig. <xref ref-type="fig" rid="F5">5B, F</xref>); contrategulum (<abbrev xmlns:xlink="http://www.w3.org/1999/xlink" xlink:title="contrategulum" id="ABBRID0ELPAG" xlink:type="simple">CT</abbrev>) with arched projection distally, and wide triangular process in prolateral view (Fig. <xref ref-type="fig" rid="F5">5D</xref>); fan-shaped tegulum (T) with 6 longitudinal ridges (Fig. <xref ref-type="fig" rid="F5">5C</xref>); paraembolic plate (PeP) widely rounded, short, with curved margin in ventral view (Fig. <xref ref-type="fig" rid="F5">5A, F</xref>); embolus (E) sclerotized basally, with several denticles along longitudinal ridges reaching tip (Fig. <xref ref-type="fig" rid="F5">5C–G</xref>).</p><p><bold>Female paratype (XUX-2019-024).</bold> Carapace brown with few short, scattered bristles; opisthosoma gray, with 12 brown tergites, close to each other, with gray patches, 2–6<sup>th</sup> larger than others, 5<sup>th</sup> largest; chelicerae robust, reddish brown; promargin of cheliceral groove with 10 denticles of variable size; labium yellow, sternum yellow with several setae; legs with strong setae and spines, without distinct annulations. Measurements: <abbrev xmlns:xlink="http://www.w3.org/1999/xlink" xlink:title="body length" id="ABBRID0EHQAG" xlink:type="simple">BL</abbrev> 11.71, <abbrev xmlns:xlink="http://www.w3.org/1999/xlink" xlink:title="carapace length" id="ABBRID0ELQAG" xlink:type="simple">CL</abbrev> 5.26, <abbrev xmlns:xlink="http://www.w3.org/1999/xlink" xlink:title="carapace width" id="ABBRID0EPQAG" xlink:type="simple">CW</abbrev> 5.15, <abbrev xmlns:xlink="http://www.w3.org/1999/xlink" xlink:title="opisthosoma length" id="ABBRID0ETQAG" xlink:type="simple">OL</abbrev> 6.36, <abbrev xmlns:xlink="http://www.w3.org/1999/xlink" xlink:title="opisthosoma width" id="ABBRID0EXQAG" xlink:type="simple">OW</abbrev> 4.70; eye sizes and interdistances: <abbrev xmlns:xlink="http://www.w3.org/1999/xlink" xlink:title="anterior median eyes" id="ABBRID0E2QAG" xlink:type="simple">AME</abbrev> 0.09, <abbrev xmlns:xlink="http://www.w3.org/1999/xlink" xlink:title="anterior lateral eyes" id="ABBRID0E6QAG" xlink:type="simple">ALE</abbrev> 0.50, <abbrev xmlns:xlink="http://www.w3.org/1999/xlink" xlink:title="posterior median eyes" id="ABBRID0EDRAG" xlink:type="simple">PME</abbrev> 0.34, <abbrev xmlns:xlink="http://www.w3.org/1999/xlink" xlink:title="posterior lateral eyes" id="ABBRID0EHRAG" xlink:type="simple">PLE</abbrev> 0.40, <abbrev xmlns:xlink="http://www.w3.org/1999/xlink" xlink:title="anterior median eyes" id="ABBRID0ELRAG" xlink:type="simple">AME</abbrev>–<abbrev xmlns:xlink="http://www.w3.org/1999/xlink" xlink:title="anterior median eyes" id="ABBRID0EPRAG" xlink:type="simple">AME</abbrev> 0.06, <abbrev xmlns:xlink="http://www.w3.org/1999/xlink" xlink:title="anterior median eyes" id="ABBRID0ETRAG" xlink:type="simple">AME</abbrev>–<abbrev xmlns:xlink="http://www.w3.org/1999/xlink" xlink:title="anterior lateral eyes" id="ABBRID0EXRAG" xlink:type="simple">ALE</abbrev> 0.19, <abbrev xmlns:xlink="http://www.w3.org/1999/xlink" xlink:title="posterior median eyes" id="ABBRID0E2RAG" xlink:type="simple">PME</abbrev>–<abbrev xmlns:xlink="http://www.w3.org/1999/xlink" xlink:title="posterior median eyes" id="ABBRID0E6RAG" xlink:type="simple">PME</abbrev> 0.07, <abbrev xmlns:xlink="http://www.w3.org/1999/xlink" xlink:title="posterior median eyes" id="ABBRID0EDSAG" xlink:type="simple">PME</abbrev>–<abbrev xmlns:xlink="http://www.w3.org/1999/xlink" xlink:title="posterior lateral eyes" id="ABBRID0EHSAG" xlink:type="simple">PLE</abbrev> 0.10, <abbrev xmlns:xlink="http://www.w3.org/1999/xlink" xlink:title="anterior lateral eyes" id="ABBRID0ELSAG" xlink:type="simple">ALE</abbrev>–<abbrev xmlns:xlink="http://www.w3.org/1999/xlink" xlink:title="posterior lateral eyes" id="ABBRID0EPSAG" xlink:type="simple">PLE</abbrev> 0.09, <abbrev xmlns:xlink="http://www.w3.org/1999/xlink" xlink:title="anterior lateral eyes" id="ABBRID0ETSAG" xlink:type="simple">ALE</abbrev>–<abbrev xmlns:xlink="http://www.w3.org/1999/xlink" xlink:title="anterior lateral eyes" id="ABBRID0EXSAG" xlink:type="simple">ALE</abbrev> 0.14, <abbrev xmlns:xlink="http://www.w3.org/1999/xlink" xlink:title="posterior lateral eyes" id="ABBRID0E2SAG" xlink:type="simple">PLE</abbrev>–<abbrev xmlns:xlink="http://www.w3.org/1999/xlink" xlink:title="posterior lateral eyes" id="ABBRID0E6SAG" xlink:type="simple">PLE</abbrev> 0.35, <abbrev xmlns:xlink="http://www.w3.org/1999/xlink" xlink:title="anterior median eyes" id="ABBRID0EDTAG" xlink:type="simple">AME</abbrev>–<abbrev xmlns:xlink="http://www.w3.org/1999/xlink" xlink:title="posterior median eyes" id="ABBRID0EHTAG" xlink:type="simple">PME</abbrev> 0.06; Labium 1.38 long and 0.59 wide; sternum 2.31 long and 1.19 wide; palp 8.05 (2.76, 1.36, 2.15, 1.78), leg I 10.24 (3.21, 1.60, 2.30, 2.01, 1.12), II 10.82 (3.43, 1.68, 2.27, 2.14, 1.30), III 11.14 (3.49, 1.51, 2.16, 2.51, 1.47), IV 15.54 (4.45, 1.94, 3.13, 3.71, 2.31).</p><p>Vulva: approximately rectangular poreplate (<abbrev xmlns:xlink="http://www.w3.org/1999/xlink" xlink:title="sclerotized poreplate" id="ABBRID0ENTAG" xlink:type="simple">PPl</abbrev>) wider than long with smoothly curved posterior margin; with pair of large anterior lobes and pair of small anterolateral lobes, 2 anterior lobes separated from each other, but close to anterolateral lobes; central dorsal opening (CDO) small, situated in center of poreplate (<abbrev xmlns:xlink="http://www.w3.org/1999/xlink" xlink:title="sclerotized poreplate" id="ABBRID0ERTAG" xlink:type="simple">PPl</abbrev>); racemose receptacular cluster (<abbrev xmlns:xlink="http://www.w3.org/1999/xlink" xlink:title="receptacular cluster" id="ABBRID0EVTAG" xlink:type="simple">RC</abbrev>) long and narrow; posterior stalk (PS) axe-shaped; genital atrium (GA) with slightly sclerotized lateral margins (Fig. <xref ref-type="fig" rid="F6">6</xref>).</p></tp:treatment-sec><tp:treatment-sec sec-type="variation" id="SECID0E4TAG"><title>Variation.</title><p>Females vary in body size. The range of measurements of females (<italic>N</italic> = 5): <abbrev xmlns:xlink="http://www.w3.org/1999/xlink" xlink:title="body length" id="ABBRID0EFUAG" xlink:type="simple">BL</abbrev> 9.70–14.85, <abbrev xmlns:xlink="http://www.w3.org/1999/xlink" xlink:title="carapace length" id="ABBRID0EJUAG" xlink:type="simple">CL</abbrev> 4.86–6.55, <abbrev xmlns:xlink="http://www.w3.org/1999/xlink" xlink:title="carapace width" id="ABBRID0ENUAG" xlink:type="simple">CW</abbrev> 4.20–8.63, <abbrev xmlns:xlink="http://www.w3.org/1999/xlink" xlink:title="opisthosoma length" id="ABBRID0ERUAG" xlink:type="simple">OL</abbrev> 3.82–8.63, <abbrev xmlns:xlink="http://www.w3.org/1999/xlink" xlink:title="opisthosoma width" id="ABBRID0EVUAG" xlink:type="simple">OW</abbrev> 3.82–7.09. The number of denticles on the promargin of cheliceral groove varies from 10–13 (<italic>N</italic> = 5).</p></tp:treatment-sec><tp:treatment-sec sec-type="etymology" id="SECID0E2UAG"><title>Etymology.</title><p>The species epithet “<tp:taxon-name><tp:taxon-name-part taxon-name-part-type="genus" reg="Liphistius"/><tp:taxon-name-part taxon-name-part-type="species" reg="kanpetlet">kanpetlet</tp:taxon-name-part></tp:taxon-name>” refers to the type locality, Kanpetlet Township; it is treated as a noun in apposition.</p></tp:treatment-sec><tp:treatment-sec sec-type="distribution" id="SECID0EKVAG"><title>Distribution.</title><p>Chin State (Kanpetlet Township), Myanmar.</p></tp:treatment-sec><tp:treatment-sec><!--Section generated to contain objects referenced in tp:taxon-treatment.--><fig id="F3" position="float" orientation="portrait"><object-id xmlns:xlink="http://www.w3.org/1999/xlink" content-type="doi" xlink:type="simple">10.3897/zookeys.1210.123986.figure3</object-id><object-id xmlns:xlink="http://www.w3.org/1999/xlink" content-type="arpha" xlink:type="simple">CAB41D52-B773-5360-B4B5-E82229AE1B2B</object-id><label>Figure 3.</label><caption><p>Male palp of <italic><tp:taxon-name><tp:taxon-name-part taxon-name-part-type="genus" reg="Liphistius">Liphistius</tp:taxon-name-part><tp:taxon-name-part taxon-name-part-type="species" reg="kalaw">kalaw</tp:taxon-name-part></tp:taxon-name></italic> sp. nov. <bold>A, E</bold> prolateral view <bold>B</bold> ventral view <bold>C, F</bold> retrolateral view <bold>D</bold> dorsal view, red arrows show arched projection and triangular process of <abbrev xmlns:xlink="http://www.w3.org/1999/xlink" xlink:title="contrategulum" id="ABBRID0EEWAE" xlink:type="simple">CT</abbrev><bold>G</bold> distal view. Abbreviations: <abbrev xmlns:xlink="http://www.w3.org/1999/xlink" xlink:title="contrategulum" id="ABBRID0EKWAE" xlink:type="simple">CT</abbrev> = contrategulum; <abbrev xmlns:xlink="http://www.w3.org/1999/xlink" xlink:title="contrategular process" id="ABBRID0EOWAE" xlink:type="simple">cp</abbrev> = contrategular process; <abbrev xmlns:xlink="http://www.w3.org/1999/xlink" xlink:title="cumulus" id="ABBRID0ESWAE" xlink:type="simple">Cu</abbrev> = cumulus; E = embolus; <abbrev xmlns:xlink="http://www.w3.org/1999/xlink" xlink:title="paracymbium" id="ABBRID0EWWAE" xlink:type="simple">PC</abbrev> = paracymbium; PeP = paraembolic plate; ST = subtegulum; T = tegulum; <abbrev xmlns:xlink="http://www.w3.org/1999/xlink" xlink:title="male palps bearing tibial apophysis" id="ABBRID0E1WAE" xlink:type="simple">TiA</abbrev> = tibial apophysis. Scale bars: 0.5 mm.</p></caption><graphic xmlns:xlink="http://www.w3.org/1999/xlink" xlink:href="zookeys-1210-099_article-123986__-g003.jpg" position="float" orientation="portrait" xlink:type="simple" id="oo_1115129.jpg"><uri content-type="original_file" xlink:type="simple">https://binary.pensoft.net/fig/1115129</uri></graphic></fig></tp:treatment-sec><ref-list><ref id="B5"><mixed-citation xmlns:xlink="http://www.w3.org/1999/xlink" xlink:type="simple"><person-group><name name-style="western"><surname>Schwendinger</surname><given-names>PJ</given-names></name><name name-style="western"><surname>Huber</surname><given-names>S</given-names></name><name name-style="western"><surname>Lehmann-Graber</surname><given-names>C</given-names></name><name name-style="western"><surname>Ono</surname><given-names>H</given-names></name><name name-style="western"><surname>Aung</surname><given-names>MM</given-names></name><name name-style="western"><surname>Hongpadharakiree</surname><given-names>K</given-names></name></person-group> (<year>2022</year>) <article-title>A taxonomic revision of the <italic><tp:taxon-name><tp:taxon-name-part taxon-name-part-type="genus">Liphistius</tp:taxon-name-part><tp:taxon-name-part taxon-name-part-type="species">birmanicus</tp:taxon-name-part></tp:taxon-name></italic>-group (<tp:taxon-name><tp:taxon-name-part taxon-name-part-type="order">Araneae</tp:taxon-name-part></tp:taxon-name>: <tp:taxon-name><tp:taxon-name-part taxon-name-part-type="family">Liphistiidae</tp:taxon-name-part></tp:taxon-name>) with the description of five new species.</article-title><source>Revue Suisse de Zoologie</source><volume>129</volume>(<issue>2</issue>): <fpage>375</fpage>–<lpage>424</lpage>. <ext-link xlink:href="10.35929/RSZ.0083" ext-link-type="doi" xlink:type="simple">https://doi.org/10.35929/RSZ.0083</ext-link></mixed-citation></ref><ref id="B1"><mixed-citation xmlns:xlink="http://www.w3.org/1999/xlink" xlink:type="simple"><person-group><name name-style="western"><surname>Aung</surname><given-names>KPP</given-names></name><name name-style="western"><surname>Xu</surname><given-names>X</given-names></name><name name-style="western"><surname>Lwin</surname><given-names>WW</given-names></name><name name-style="western"><surname>Sang</surname><given-names>MZ</given-names></name><name name-style="western"><surname>Yu</surname><given-names>L</given-names></name><name name-style="western"><surname>Liu</surname><given-names>H</given-names></name><name name-style="western"><surname>Liu</surname><given-names>FX</given-names></name><name name-style="western"><surname>Li</surname><given-names>DQ</given-names></name></person-group> (<year>2019</year>) <article-title>Two new species of the primitively segmented spider genus <italic><tp:taxon-name><tp:taxon-name-part taxon-name-part-type="genus">Liphistius</tp:taxon-name-part></tp:taxon-name></italic> Schiödte, 1849 (<tp:taxon-name><tp:taxon-name-part taxon-name-part-type="suborder">Mesothelae</tp:taxon-name-part></tp:taxon-name>, <tp:taxon-name><tp:taxon-name-part taxon-name-part-type="family">Liphistiidae</tp:taxon-name-part></tp:taxon-name>) from Myanmar.</article-title><source>ZooKeys</source><volume>882</volume>: <fpage>29</fpage>–<lpage>39</lpage>. <ext-link xlink:href="10.3897/zookeys.882.38811" ext-link-type="doi" xlink:type="simple">https://doi.org/10.3897/zookeys.882.38811</ext-link></mixed-citation></ref></ref-list></tp:taxon-treatment>
