# Supplementary material for: ﻿Four new species of the spider genus Liphistius (Araneae, Mesothelae, Liphistiidae, Liphistiinae) from Myanmar
Source: Zookeys. 2024 Aug 16;1210:99–115. doi: 10.3897/zookeys.1210.123986 (PMC11344173; doi:10.3897/zookeys.1210.123986)
Supplement: XML Treatment for Liphistius nawngau [file zookeys.1210.123986-treatment4.xml]

<!DOCTYPE tp:taxon-treatment
  PUBLIC "-//TaxonX//DTD Taxonomic Treatment Publishing DTD v0 20100105//EN" "tax-treatment-NSO.dtd">
<tp:taxon-treatment xmlns:tp="http://www.plazi.org/taxpub"><tp:treatment-meta><kwd-group><label>Taxon classification</label><kwd>
              <named-content content-type="kingdom">Animalia</named-content>
            </kwd><kwd>
              <named-content content-type="order">Araneae</named-content>
            </kwd><kwd>
              <named-content content-type="family">Liphistiidae</named-content>
            </kwd></kwd-group><mixed-citation publication-type="journal"><person-group><name><surname>Xu</surname><given-names>Xin</given-names></name><name><surname>Zhan</surname><given-names>Yi</given-names></name><name><surname>Aung</surname><given-names>Khin Pyae Pyae</given-names></name><name><surname>Liu</surname><given-names>Fengxiang</given-names></name><name><surname>Yu</surname><given-names>Long</given-names></name><name><surname>Li</surname><given-names>Daiqin</given-names></name></person-group><article-title>﻿Four new species of the spider genus <italic><tp:taxon-name><tp:taxon-name-part taxon-name-part-type="genus" reg="Liphistius">Liphistius</tp:taxon-name-part></tp:taxon-name></italic> (<tp:taxon-name><tp:taxon-name-part taxon-name-part-type="order">Araneae</tp:taxon-name-part></tp:taxon-name>, <tp:taxon-name><tp:taxon-name-part taxon-name-part-type="suborder">Mesothelae</tp:taxon-name-part></tp:taxon-name>, <tp:taxon-name><tp:taxon-name-part taxon-name-part-type="family">Liphistiidae</tp:taxon-name-part></tp:taxon-name>, <tp:taxon-name><tp:taxon-name-part taxon-name-part-type="subfamily">Liphistiinae</tp:taxon-name-part></tp:taxon-name>) from Myanmar</article-title><source>Zookeys</source><day>16</day><month>08</month><year>2024</year><volume>1210</volume><fpage>99</fpage><lpage>115</lpage><pub-id pub-id-type="doi">10.3897/zookeys.1210.123986</pub-id></mixed-citation></tp:treatment-meta><tp:nomenclature><label>﻿</label><tp:taxon-name>
            <object-id xmlns:xlink="http://www.w3.org/1999/xlink" content-type="arpha" xlink:type="simple">1148FBC4-05EA-553C-96A0-DBAFAAE5E4F3</object-id>
            <tp:taxon-name-part taxon-name-part-type="genus" reg="Liphistius">Liphistius</tp:taxon-name-part>
            <tp:taxon-name-part taxon-name-part-type="species" reg="nawngau">nawngau</tp:taxon-name-part>
            <object-id xmlns:xlink="http://www.w3.org/1999/xlink" content-type="zoobank" xlink:type="simple">https://zoobank.org/1ADFCE8F-66EE-43F9-B61A-927F6B88189F</object-id>
          </tp:taxon-name><tp:taxon-authority>Zhan &amp; Xu</tp:taxon-authority><tp:taxon-status xmlns:xlink="http://www.w3.org/1999/xlink" xlink:type="simple">sp. nov.</tp:taxon-status><xref ref-type="fig" rid="F7">Figs 7</xref><xref ref-type="fig" rid="F8">, 8</xref></tp:nomenclature><tp:treatment-sec sec-type="type material" id="SECID0EBXAG"><title>Type material.</title><p><bold><italic>Holotype</italic></bold>: Myanmar ♂, Shan State, Kyaukme Dist., Nawnghkio Township, Nawng Au Vill.; <named-content xmlns:xlink="http://www.w3.org/1999/xlink" content-type="dwc:verbatimCoordinates" xlink:type="simple"><named-content content-type="geo-json" specific-use="{&#34;type&#34;:&#34;Point&#34;,&#34;coordinates&#34;:[96.830000,22.260000]}" id="NCID0EPXAG" xlink:type="simple">22.26°N, 96.83°E</named-content></named-content>, alt. 1096 m; 26.07.2019; D. Li et al. leg.; XUX-2019-054A. <bold><italic>Paratypes</italic></bold>: 9♂♂ 3♀♀, same data as for holotype; XUX-2019-054/054A/055/055A/055B/055D/056/056A/057/058/059/060; 5♂♂ 2♀♀, same township as for holotype; <named-content xmlns:xlink="http://www.w3.org/1999/xlink" content-type="dwc:verbatimCoordinates" xlink:type="simple"><named-content content-type="geo-json" specific-use="{&#34;type&#34;:&#34;Point&#34;,&#34;coordinates&#34;:[96.730000,22.300000]}" id="NCID0E1XAG" xlink:type="simple">22.30°N, 96.73°E</named-content></named-content>, alt. 845 m; 26.07.2019 and 14.07.2018; XUX-2019-049/051/052/053, XUX-2018-116/119/123.</p></tp:treatment-sec><tp:treatment-sec sec-type="diagnosis" id="SECID0E6XAG"><title>Diagnosis.</title><p>The male of <italic><tp:taxon-name><tp:taxon-name-part taxon-name-part-type="genus" reg="Liphistius">L.</tp:taxon-name-part><tp:taxon-name-part taxon-name-part-type="species" reg="nawngau">nawngau</tp:taxon-name-part></tp:taxon-name></italic> sp. nov. resembles those of <italic><tp:taxon-name><tp:taxon-name-part taxon-name-part-type="genus" reg="Liphistius">L.</tp:taxon-name-part><tp:taxon-name-part taxon-name-part-type="species" reg="lordae">lordae</tp:taxon-name-part></tp:taxon-name></italic> and <italic><tp:taxon-name><tp:taxon-name-part taxon-name-part-type="genus" reg="Liphistius">L.</tp:taxon-name-part><tp:taxon-name-part taxon-name-part-type="species" reg="pyinoolwin">pyinoolwin</tp:taxon-name-part></tp:taxon-name></italic> in having an adpressed proximal tegular margin (Fig. <xref ref-type="fig" rid="F7">7C, F</xref>), but it can be distinguished from them by the tegulum (T), which bears a distinct transversal ridge in retrolateral view (Fig. <xref ref-type="fig" rid="F7">7C, F</xref> vs lacking transversal ridge, figs 5, 6 in <xref ref-type="bibr" rid="B2">Schwendinger 1990</xref>; fig. 4F in <xref ref-type="bibr" rid="B9">Xu et al. 2021</xref>), and by the embolus (E), which has smooth longitudinal ridges reaching tip (Fig. <xref ref-type="fig" rid="F7">7E</xref> vs having several denticles along longitudinal ridges, fig. 4F in <xref ref-type="bibr" rid="B9">Xu et al. 2021</xref>). The female of <italic><tp:taxon-name><tp:taxon-name-part taxon-name-part-type="genus" reg="Liphistius">L.</tp:taxon-name-part><tp:taxon-name-part taxon-name-part-type="species" reg="nawngau">nawngau</tp:taxon-name-part></tp:taxon-name></italic> sp. nov. can be distinguished from that of <italic><tp:taxon-name><tp:taxon-name-part taxon-name-part-type="genus" reg="Liphistius">L.</tp:taxon-name-part><tp:taxon-name-part taxon-name-part-type="species" reg="hpruso">hpruso</tp:taxon-name-part></tp:taxon-name></italic> by having the posterior stalk triangular (PS) (Fig. <xref ref-type="fig" rid="F8">8</xref> vs nearly oval, fig. 3B–E in <xref ref-type="bibr" rid="B1">Aung et al. 2019</xref>).</p><fig id="F7" position="float" orientation="portrait"><object-id xmlns:xlink="http://www.w3.org/1999/xlink" content-type="doi" xlink:type="simple">10.3897/zookeys.1210.123986.figure7</object-id><object-id xmlns:xlink="http://www.w3.org/1999/xlink" content-type="arpha" xlink:type="simple">167E0A7B-A8FC-5F8B-93C9-EF4CCFD53C17</object-id><label>Figure 7.</label><caption><p>Male palp of <italic><tp:taxon-name><tp:taxon-name-part taxon-name-part-type="genus" reg="Liphistius">Liphistius</tp:taxon-name-part><tp:taxon-name-part taxon-name-part-type="species" reg="nawngau">nawngau</tp:taxon-name-part></tp:taxon-name></italic> sp. nov. <bold>A, E</bold> prolateral view <bold>B</bold> ventral view <bold>C, F</bold> retrolateral view <bold>D</bold> dorsal view, red arrows show arched projection and triangular process of <abbrev xmlns:xlink="http://www.w3.org/1999/xlink" xlink:title="contrategulum" id="ABBRID0EX2AG" xlink:type="simple">CT</abbrev><bold>G</bold> distal view. Abbreviations: <abbrev xmlns:xlink="http://www.w3.org/1999/xlink" xlink:title="contrategulum" id="ABBRID0E42AG" xlink:type="simple">CT</abbrev> = contrategulum; <abbrev xmlns:xlink="http://www.w3.org/1999/xlink" xlink:title="contrategular process" id="ABBRID0EB3AG" xlink:type="simple">cp</abbrev> = contrategular process; <abbrev xmlns:xlink="http://www.w3.org/1999/xlink" xlink:title="cumulus" id="ABBRID0EF3AG" xlink:type="simple">Cu</abbrev> = cumulus; E = embolus; <abbrev xmlns:xlink="http://www.w3.org/1999/xlink" xlink:title="paracymbium" id="ABBRID0EJ3AG" xlink:type="simple">PC</abbrev> = paracymbium; PeP = paraembolic plate; ST = subtegulum; T = tegulum; <abbrev xmlns:xlink="http://www.w3.org/1999/xlink" xlink:title="male palps bearing tibial apophysis" id="ABBRID0EN3AG" xlink:type="simple">TiA</abbrev> = tibial apophysis. Scale bars: 0.5 mm.</p></caption><graphic xmlns:xlink="http://www.w3.org/1999/xlink" xlink:href="zookeys-1210-099_article-123986__-g007.jpg" position="float" orientation="portrait" xlink:type="simple" id="oo_1115133.jpg"><uri content-type="original_file" xlink:type="simple">https://binary.pensoft.net/fig/1115133</uri></graphic></fig><fig id="F8" position="float" orientation="portrait"><object-id xmlns:xlink="http://www.w3.org/1999/xlink" content-type="doi" xlink:type="simple">10.3897/zookeys.1210.123986.figure8</object-id><object-id xmlns:xlink="http://www.w3.org/1999/xlink" content-type="arpha" xlink:type="simple">B49B9831-E68E-5884-9F01-491C46F8CA97</object-id><label>Figure 8.</label><caption><p>Vulva of <italic><tp:taxon-name><tp:taxon-name-part taxon-name-part-type="genus" reg="Liphistius">Liphistius</tp:taxon-name-part><tp:taxon-name-part taxon-name-part-type="species" reg="nawngau">nawngau</tp:taxon-name-part></tp:taxon-name></italic> sp. nov. <bold>A, C</bold> dorsal view <bold>B, D</bold> ventral view. Abbreviations: CDO = central dorsal opening; GA = genital atrium; PS = posterior stalk; <abbrev xmlns:xlink="http://www.w3.org/1999/xlink" xlink:title="sclerotized poreplate" id="ABBRID0EN4AG" xlink:type="simple">PPl</abbrev> = poreplate; <abbrev xmlns:xlink="http://www.w3.org/1999/xlink" xlink:title="receptacular cluster" id="ABBRID0ER4AG" xlink:type="simple">RC</abbrev> = receptacular cluster. Scale bars: 0.5 mm.</p></caption><graphic xmlns:xlink="http://www.w3.org/1999/xlink" xlink:href="zookeys-1210-099_article-123986__-g008.jpg" position="float" orientation="portrait" xlink:type="simple" id="oo_1115134.jpg"><uri content-type="original_file" xlink:type="simple">https://binary.pensoft.net/fig/1115134</uri></graphic></fig></tp:treatment-sec><tp:treatment-sec sec-type="description" id="SECID0E14AG"><title>Description.</title><p><bold>Male holotype.</bold> Carapace brown with few short, scattered bristles; opisthosoma brown, with 12 brown tergites, close to each other, 2–6<sup>th</sup> larger than others, 5<sup>th</sup> largest; chelicerae robust, promargin of cheliceral groove with 11 denticles of variable size; labium and sternum yellowish brown, sternum with few short setae on anterior tip and many long setae on elongated posterior tip; legs yellowish brown, with strong setae and spines. Measurements: <abbrev xmlns:xlink="http://www.w3.org/1999/xlink" xlink:title="body length" id="ABBRID0EG5AG" xlink:type="simple">BL</abbrev> 15.47, <abbrev xmlns:xlink="http://www.w3.org/1999/xlink" xlink:title="carapace length" id="ABBRID0EK5AG" xlink:type="simple">CL</abbrev> 6.63, <abbrev xmlns:xlink="http://www.w3.org/1999/xlink" xlink:title="carapace width" id="ABBRID0EO5AG" xlink:type="simple">CW</abbrev> 6.57, <abbrev xmlns:xlink="http://www.w3.org/1999/xlink" xlink:title="opisthosoma length" id="ABBRID0ES5AG" xlink:type="simple">OL</abbrev> 7.73, <abbrev xmlns:xlink="http://www.w3.org/1999/xlink" xlink:title="opisthosoma width" id="ABBRID0EW5AG" xlink:type="simple">OW</abbrev> 5.56; eye sizes and interdistances: <abbrev xmlns:xlink="http://www.w3.org/1999/xlink" xlink:title="anterior median eyes" id="ABBRID0E15AG" xlink:type="simple">AME</abbrev> 0.08, <abbrev xmlns:xlink="http://www.w3.org/1999/xlink" xlink:title="anterior lateral eyes" id="ABBRID0E55AG" xlink:type="simple">ALE</abbrev> 0.72, <abbrev xmlns:xlink="http://www.w3.org/1999/xlink" xlink:title="posterior median eyes" id="ABBRID0EC6AG" xlink:type="simple">PME</abbrev> 0.35, <abbrev xmlns:xlink="http://www.w3.org/1999/xlink" xlink:title="posterior lateral eyes" id="ABBRID0EG6AG" xlink:type="simple">PLE</abbrev> 0.49, <abbrev xmlns:xlink="http://www.w3.org/1999/xlink" xlink:title="anterior median eyes" id="ABBRID0EK6AG" xlink:type="simple">AME</abbrev>–<abbrev xmlns:xlink="http://www.w3.org/1999/xlink" xlink:title="anterior median eyes" id="ABBRID0EO6AG" xlink:type="simple">AME</abbrev> 0.08, <abbrev xmlns:xlink="http://www.w3.org/1999/xlink" xlink:title="anterior median eyes" id="ABBRID0ES6AG" xlink:type="simple">AME</abbrev>–<abbrev xmlns:xlink="http://www.w3.org/1999/xlink" xlink:title="anterior lateral eyes" id="ABBRID0EW6AG" xlink:type="simple">ALE</abbrev> 0.20, <abbrev xmlns:xlink="http://www.w3.org/1999/xlink" xlink:title="posterior median eyes" id="ABBRID0E16AG" xlink:type="simple">PME</abbrev>–<abbrev xmlns:xlink="http://www.w3.org/1999/xlink" xlink:title="posterior median eyes" id="ABBRID0E56AG" xlink:type="simple">PME</abbrev> 0.08, <abbrev xmlns:xlink="http://www.w3.org/1999/xlink" xlink:title="posterior median eyes" id="ABBRID0ECABG" xlink:type="simple">PME</abbrev>–<abbrev xmlns:xlink="http://www.w3.org/1999/xlink" xlink:title="posterior lateral eyes" id="ABBRID0EGABG" xlink:type="simple">PLE</abbrev> 0.07, <abbrev xmlns:xlink="http://www.w3.org/1999/xlink" xlink:title="anterior lateral eyes" id="ABBRID0EKABG" xlink:type="simple">ALE</abbrev>–<abbrev xmlns:xlink="http://www.w3.org/1999/xlink" xlink:title="posterior lateral eyes" id="ABBRID0EOABG" xlink:type="simple">PLE</abbrev> 0.81, <abbrev xmlns:xlink="http://www.w3.org/1999/xlink" xlink:title="anterior lateral eyes" id="ABBRID0ESABG" xlink:type="simple">ALE</abbrev>–<abbrev xmlns:xlink="http://www.w3.org/1999/xlink" xlink:title="anterior lateral eyes" id="ABBRID0EWABG" xlink:type="simple">ALE</abbrev> 0.11, <abbrev xmlns:xlink="http://www.w3.org/1999/xlink" xlink:title="posterior lateral eyes" id="ABBRID0E1ABG" xlink:type="simple">PLE</abbrev>–<abbrev xmlns:xlink="http://www.w3.org/1999/xlink" xlink:title="posterior lateral eyes" id="ABBRID0E5ABG" xlink:type="simple">PLE</abbrev> 0.16, <abbrev xmlns:xlink="http://www.w3.org/1999/xlink" xlink:title="anterior median eyes" id="ABBRID0ECBBG" xlink:type="simple">AME</abbrev>–<abbrev xmlns:xlink="http://www.w3.org/1999/xlink" xlink:title="posterior median eyes" id="ABBRID0EGBBG" xlink:type="simple">PME</abbrev> 0.12; labium 0.81 long and 0.58 wide; sternum 2.59 long and 1.01 wide; legs: I 19.58 (5.67, 2.78, 4.03, 4.68, 2.42), II 20.42 (5.66, 2.78, 4.13, 4.96, 2.89), III 22.62 (5.96, 2.63, 4.54, 6.29, 3.20), IV 28.26 (7.16, 2.75, 5.82, 8.55, 3.98).</p><p>Palp: tibial apophysis (<abbrev xmlns:xlink="http://www.w3.org/1999/xlink" xlink:title="male palps bearing tibial apophysis" id="ABBRID0EMBBG" xlink:type="simple">TiA</abbrev>) with four setae of similar length (Fig. <xref ref-type="fig" rid="F7">7A–C</xref>); paracymbium (<abbrev xmlns:xlink="http://www.w3.org/1999/xlink" xlink:title="paracymbium" id="ABBRID0EUBBG" xlink:type="simple">PC</abbrev>) with several setae situated on tip (Fig. <xref ref-type="fig" rid="F7">7A–C</xref>); cumulus (<abbrev xmlns:xlink="http://www.w3.org/1999/xlink" xlink:title="cumulus" id="ABBRID0E3BBG" xlink:type="simple">Cu</abbrev>) slightly elevated, with 8 tapering spines (Fig. <xref ref-type="fig" rid="F7">7A–C</xref>); subtegulum (ST) with weakly developed apophysis (Fig. <xref ref-type="fig" rid="F7">7B, F</xref>); contrategulum (<abbrev xmlns:xlink="http://www.w3.org/1999/xlink" xlink:title="contrategulum" id="ABBRID0EICBG" xlink:type="simple">CT</abbrev>) with an arched projection distally, and triangular process with wide base (Fig. <xref ref-type="fig" rid="F7">7D</xref>); tegulum (T) with distinct transversal ridge in retrolateral view (Fig. <xref ref-type="fig" rid="F7">7C, F</xref>); paraembolic plate (PeP) narrow, sclerotized (Fig. <xref ref-type="fig" rid="F7">7A, F</xref>); embolus (E) with several longitudinal ridges reaching tip (Fig. <xref ref-type="fig" rid="F7">7E, F</xref>).</p><p><bold>Female paratype (XUX-2019-053).</bold> Carapace yellowish brown with few short, scattered bristles; opisthosoma brown, with 12 brown tergites, close to each other, with gray patches, 2–6<sup>th</sup> larger than others, 5<sup>th</sup> largest; chelicerae robust, reddish brown; promargin of cheliceral groove with 12 denticles of variable size; labium and sternum yellowish brown; legs with strong setae and spines. Measurements: <abbrev xmlns:xlink="http://www.w3.org/1999/xlink" xlink:title="body length" id="ABBRID0EEDBG" xlink:type="simple">BL</abbrev> 14.24, <abbrev xmlns:xlink="http://www.w3.org/1999/xlink" xlink:title="carapace length" id="ABBRID0EIDBG" xlink:type="simple">CL</abbrev> 6.10, <abbrev xmlns:xlink="http://www.w3.org/1999/xlink" xlink:title="carapace width" id="ABBRID0EMDBG" xlink:type="simple">CW</abbrev> 5.30, <abbrev xmlns:xlink="http://www.w3.org/1999/xlink" xlink:title="opisthosoma length" id="ABBRID0EQDBG" xlink:type="simple">OL</abbrev> 7.12, <abbrev xmlns:xlink="http://www.w3.org/1999/xlink" xlink:title="opisthosoma width" id="ABBRID0EUDBG" xlink:type="simple">OW</abbrev> 4.96; eye sizes and interdistances: <abbrev xmlns:xlink="http://www.w3.org/1999/xlink" xlink:title="anterior median eyes" id="ABBRID0EYDBG" xlink:type="simple">AME</abbrev> 0.08, <abbrev xmlns:xlink="http://www.w3.org/1999/xlink" xlink:title="anterior lateral eyes" id="ABBRID0E3DBG" xlink:type="simple">ALE</abbrev> 0.57, <abbrev xmlns:xlink="http://www.w3.org/1999/xlink" xlink:title="posterior median eyes" id="ABBRID0EAEBG" xlink:type="simple">PME</abbrev> 0.31, <abbrev xmlns:xlink="http://www.w3.org/1999/xlink" xlink:title="posterior lateral eyes" id="ABBRID0EEEBG" xlink:type="simple">PLE</abbrev> 0.45, <abbrev xmlns:xlink="http://www.w3.org/1999/xlink" xlink:title="anterior median eyes" id="ABBRID0EIEBG" xlink:type="simple">AME</abbrev>–<abbrev xmlns:xlink="http://www.w3.org/1999/xlink" xlink:title="anterior median eyes" id="ABBRID0EMEBG" xlink:type="simple">AME</abbrev> 0.10, <abbrev xmlns:xlink="http://www.w3.org/1999/xlink" xlink:title="anterior median eyes" id="ABBRID0EQEBG" xlink:type="simple">AME</abbrev>–<abbrev xmlns:xlink="http://www.w3.org/1999/xlink" xlink:title="anterior lateral eyes" id="ABBRID0EUEBG" xlink:type="simple">ALE</abbrev> 0.17, <abbrev xmlns:xlink="http://www.w3.org/1999/xlink" xlink:title="posterior median eyes" id="ABBRID0EYEBG" xlink:type="simple">PME</abbrev>–<abbrev xmlns:xlink="http://www.w3.org/1999/xlink" xlink:title="posterior median eyes" id="ABBRID0E3EBG" xlink:type="simple">PME</abbrev> 0.09, <abbrev xmlns:xlink="http://www.w3.org/1999/xlink" xlink:title="posterior median eyes" id="ABBRID0EAFBG" xlink:type="simple">PME</abbrev>–<abbrev xmlns:xlink="http://www.w3.org/1999/xlink" xlink:title="posterior lateral eyes" id="ABBRID0EEFBG" xlink:type="simple">PLE</abbrev> 0.08, <abbrev xmlns:xlink="http://www.w3.org/1999/xlink" xlink:title="anterior lateral eyes" id="ABBRID0EIFBG" xlink:type="simple">ALE</abbrev>–<abbrev xmlns:xlink="http://www.w3.org/1999/xlink" xlink:title="posterior lateral eyes" id="ABBRID0EMFBG" xlink:type="simple">PLE</abbrev> 0.09, <abbrev xmlns:xlink="http://www.w3.org/1999/xlink" xlink:title="anterior lateral eyes" id="ABBRID0EQFBG" xlink:type="simple">ALE</abbrev>–<abbrev xmlns:xlink="http://www.w3.org/1999/xlink" xlink:title="anterior lateral eyes" id="ABBRID0EUFBG" xlink:type="simple">ALE</abbrev> 0.10, <abbrev xmlns:xlink="http://www.w3.org/1999/xlink" xlink:title="posterior lateral eyes" id="ABBRID0EYFBG" xlink:type="simple">PLE</abbrev>–<abbrev xmlns:xlink="http://www.w3.org/1999/xlink" xlink:title="posterior lateral eyes" id="ABBRID0E3FBG" xlink:type="simple">PLE</abbrev> 0.46, <abbrev xmlns:xlink="http://www.w3.org/1999/xlink" xlink:title="anterior median eyes" id="ABBRID0EAGBG" xlink:type="simple">AME</abbrev>–<abbrev xmlns:xlink="http://www.w3.org/1999/xlink" xlink:title="posterior median eyes" id="ABBRID0EEGBG" xlink:type="simple">PME</abbrev> 0.06; labium 1.23 long and 0.77 wide; sternum 2.68 long and 1.13 wide; palp 10.42 (3.63, 1.84, 2.77, 2.18), leg I 13.33 (4.16, 2.15, 2.90, 2.58, 1.54), II 16.85 (4.35, 2.26, 2.84, 2.84, 1.72), III 15.04 (4.37, 2.35, 2.90, 3.31, 2.11), IV 20.39 (5.92, 1.92, 4.48, 5.33, 2.74).</p><p>Vulva: poreplate (<abbrev xmlns:xlink="http://www.w3.org/1999/xlink" xlink:title="sclerotized poreplate" id="ABBRID0EKGBG" xlink:type="simple">PPl</abbrev>) with pair of large anterior lobes and pair of relatively small anterolateral lobes; central dorsal opening (CDO) located at center of poreplate (<abbrev xmlns:xlink="http://www.w3.org/1999/xlink" xlink:title="sclerotized poreplate" id="ABBRID0EOGBG" xlink:type="simple">PPl</abbrev>); receptacular cluster (<abbrev xmlns:xlink="http://www.w3.org/1999/xlink" xlink:title="receptacular cluster" id="ABBRID0ESGBG" xlink:type="simple">RC</abbrev>) racemose, protrudes upper edge of poreplate (<abbrev xmlns:xlink="http://www.w3.org/1999/xlink" xlink:title="sclerotized poreplate" id="ABBRID0EWGBG" xlink:type="simple">PPl</abbrev>); posterior margin of triangular posterior stalk (PS) almost straight; lateral margins of genital atrium (GA) slightly sclerotized (Fig. <xref ref-type="fig" rid="F8">8</xref>).</p></tp:treatment-sec><tp:treatment-sec sec-type="variation" id="SECID0E5GBG"><title>Variation.</title><p>Males (<italic>N</italic> = 14): <abbrev xmlns:xlink="http://www.w3.org/1999/xlink" xlink:title="body length" id="ABBRID0EGHBG" xlink:type="simple">BL</abbrev> 12.64–16.98, <abbrev xmlns:xlink="http://www.w3.org/1999/xlink" xlink:title="carapace length" id="ABBRID0EKHBG" xlink:type="simple">CL</abbrev> 6.27–7.56, <abbrev xmlns:xlink="http://www.w3.org/1999/xlink" xlink:title="carapace width" id="ABBRID0EOHBG" xlink:type="simple">CW</abbrev> 6.02–7.56, <abbrev xmlns:xlink="http://www.w3.org/1999/xlink" xlink:title="opisthosoma length" id="ABBRID0ESHBG" xlink:type="simple">OL</abbrev> 6.95–8.50, <abbrev xmlns:xlink="http://www.w3.org/1999/xlink" xlink:title="opisthosoma width" id="ABBRID0EWHBG" xlink:type="simple">OW</abbrev> 4.60–6.40; females (<italic>N</italic> = 5): <abbrev xmlns:xlink="http://www.w3.org/1999/xlink" xlink:title="body length" id="ABBRID0E3HBG" xlink:type="simple">BL</abbrev> 10.55–14.24, <abbrev xmlns:xlink="http://www.w3.org/1999/xlink" xlink:title="carapace length" id="ABBRID0EAIBG" xlink:type="simple">CL</abbrev> 5.26–6.37, <abbrev xmlns:xlink="http://www.w3.org/1999/xlink" xlink:title="carapace width" id="ABBRID0EEIBG" xlink:type="simple">CW</abbrev> 4.47–5.63, <abbrev xmlns:xlink="http://www.w3.org/1999/xlink" xlink:title="opisthosoma length" id="ABBRID0EIIBG" xlink:type="simple">OL</abbrev> 5.24–7.12, <abbrev xmlns:xlink="http://www.w3.org/1999/xlink" xlink:title="opisthosoma width" id="ABBRID0EMIBG" xlink:type="simple">OW</abbrev> 4.33–4.96. The number of denticles on the promargin of male cheliceral groove varies from 10 to 13 (<italic>N</italic> = 12); in females, the number of denticles on the promargin of cheliceral groove varies from 11 to 12 (<italic>N</italic> = 5). The number of setae on tibial apophysis varies from 4 to 6.</p></tp:treatment-sec><tp:treatment-sec sec-type="etymology" id="SECID0EUIBG"><title>Etymology.</title><p>The species epithet “<tp:taxon-name><tp:taxon-name-part taxon-name-part-type="genus" reg="Liphistius"/><tp:taxon-name-part taxon-name-part-type="species" reg="nawngau">nawngau</tp:taxon-name-part></tp:taxon-name>” refers to the type locality, Nawng Au Village; it is treated as a noun in apposition.</p></tp:treatment-sec><tp:treatment-sec sec-type="distribution" id="SECID0EDJBG"><title>Distribution.</title><p>Shan State, (Kyaukme District), Myanmar.</p></tp:treatment-sec><ref-list><ref id="B2"><mixed-citation xmlns:xlink="http://www.w3.org/1999/xlink" xlink:type="simple"><person-group><name name-style="western"><surname>Schwendinger</surname><given-names>PJ</given-names></name></person-group> (<year>1990</year>) <article-title>On the spider genus <italic><tp:taxon-name><tp:taxon-name-part taxon-name-part-type="genus">Liphistius</tp:taxon-name-part></tp:taxon-name></italic> (<tp:taxon-name><tp:taxon-name-part taxon-name-part-type="order">Araneae</tp:taxon-name-part></tp:taxon-name>: <tp:taxon-name><tp:taxon-name-part taxon-name-part-type="suborder">Mesothelae</tp:taxon-name-part></tp:taxon-name>) in Thailand and Burma.</article-title><source>Zoologica Scripta</source><volume>19</volume>(<issue>3</issue>): <fpage>331</fpage>–<lpage>351</lpage>. <ext-link xlink:href="10.1111/j.1463-6409.1990.tb00262.x" ext-link-type="doi" xlink:type="simple">https://doi.org/10.1111/j.1463-6409.1990.tb00262.x</ext-link></mixed-citation></ref><ref id="B9"><mixed-citation xmlns:xlink="http://www.w3.org/1999/xlink" xlink:type="simple"><person-group><name name-style="western"><surname>Xu</surname><given-names>X</given-names></name><name name-style="western"><surname>Yu</surname><given-names>L</given-names></name><name name-style="western"><surname>Aung</surname><given-names>KPP</given-names></name><name name-style="western"><surname>Yu</surname><given-names>L</given-names></name><name name-style="western"><surname>Liu</surname><given-names>FX</given-names></name><name name-style="western"><surname>Lwin</surname><given-names>WW</given-names></name><name name-style="western"><surname>Sang</surname><given-names>MZ</given-names></name><name name-style="western"><surname>Li</surname><given-names>DQ</given-names></name></person-group> (<year>2021</year>) <article-title>A new species of <italic><tp:taxon-name><tp:taxon-name-part taxon-name-part-type="genus">Liphistius</tp:taxon-name-part></tp:taxon-name></italic> from Myanmar and description of the actual male of <italic><tp:taxon-name><tp:taxon-name-part taxon-name-part-type="genus">L.</tp:taxon-name-part><tp:taxon-name-part taxon-name-part-type="species">birmanicus</tp:taxon-name-part></tp:taxon-name></italic> Thorell, 1897 (<tp:taxon-name><tp:taxon-name-part taxon-name-part-type="order">Araneae</tp:taxon-name-part></tp:taxon-name>, <tp:taxon-name><tp:taxon-name-part taxon-name-part-type="suborder">Mesothelae</tp:taxon-name-part></tp:taxon-name>, <tp:taxon-name><tp:taxon-name-part taxon-name-part-type="family">Liphistiidae</tp:taxon-name-part></tp:taxon-name>).</article-title><source>ZooKeys</source><volume>1031</volume>: <fpage>41</fpage>–<lpage>58</lpage>. <ext-link xlink:href="10.3897/zookeys.1031.59102" ext-link-type="doi" xlink:type="simple">https://doi.org/10.3897/zookeys.1031.59102</ext-link></mixed-citation></ref><ref id="B1"><mixed-citation xmlns:xlink="http://www.w3.org/1999/xlink" xlink:type="simple"><person-group><name name-style="western"><surname>Aung</surname><given-names>KPP</given-names></name><name name-style="western"><surname>Xu</surname><given-names>X</given-names></name><name name-style="western"><surname>Lwin</surname><given-names>WW</given-names></name><name name-style="western"><surname>Sang</surname><given-names>MZ</given-names></name><name name-style="western"><surname>Yu</surname><given-names>L</given-names></name><name name-style="western"><surname>Liu</surname><given-names>H</given-names></name><name name-style="western"><surname>Liu</surname><given-names>FX</given-names></name><name name-style="western"><surname>Li</surname><given-names>DQ</given-names></name></person-group> (<year>2019</year>) <article-title>Two new species of the primitively segmented spider genus <italic><tp:taxon-name><tp:taxon-name-part taxon-name-part-type="genus">Liphistius</tp:taxon-name-part></tp:taxon-name></italic> Schiödte, 1849 (<tp:taxon-name><tp:taxon-name-part taxon-name-part-type="suborder">Mesothelae</tp:taxon-name-part></tp:taxon-name>, <tp:taxon-name><tp:taxon-name-part taxon-name-part-type="family">Liphistiidae</tp:taxon-name-part></tp:taxon-name>) from Myanmar.</article-title><source>ZooKeys</source><volume>882</volume>: <fpage>29</fpage>–<lpage>39</lpage>. <ext-link xlink:href="10.3897/zookeys.882.38811" ext-link-type="doi" xlink:type="simple">https://doi.org/10.3897/zookeys.882.38811</ext-link></mixed-citation></ref></ref-list></tp:taxon-treatment>
