# Supplementary material for: ﻿Four new species of the spider genus Liphistius (Araneae, Mesothelae, Liphistiidae, Liphistiinae) from Myanmar
Source: Zookeys. 2024 Aug 16;1210:99–115. doi: 10.3897/zookeys.1210.123986 (PMC11344173; doi:10.3897/zookeys.1210.123986)
Supplement: XML Treatment for Liphistius rostratus [file zookeys.1210.123986-treatment5.xml]

<!DOCTYPE tp:taxon-treatment
  PUBLIC "-//TaxonX//DTD Taxonomic Treatment Publishing DTD v0 20100105//EN" "tax-treatment-NSO.dtd">
<tp:taxon-treatment xmlns:tp="http://www.plazi.org/taxpub"><tp:treatment-meta><kwd-group><label>Taxon classification</label><kwd>
              <named-content content-type="kingdom">Animalia</named-content>
            </kwd><kwd>
              <named-content content-type="order">Araneae</named-content>
            </kwd><kwd>
              <named-content content-type="family">Liphistiidae</named-content>
            </kwd></kwd-group><mixed-citation publication-type="journal"><person-group><name><surname>Xu</surname><given-names>Xin</given-names></name><name><surname>Zhan</surname><given-names>Yi</given-names></name><name><surname>Aung</surname><given-names>Khin Pyae Pyae</given-names></name><name><surname>Liu</surname><given-names>Fengxiang</given-names></name><name><surname>Yu</surname><given-names>Long</given-names></name><name><surname>Li</surname><given-names>Daiqin</given-names></name></person-group><article-title>﻿Four new species of the spider genus <italic><tp:taxon-name><tp:taxon-name-part taxon-name-part-type="genus" reg="Liphistius">Liphistius</tp:taxon-name-part></tp:taxon-name></italic> (<tp:taxon-name><tp:taxon-name-part taxon-name-part-type="order">Araneae</tp:taxon-name-part></tp:taxon-name>, <tp:taxon-name><tp:taxon-name-part taxon-name-part-type="suborder">Mesothelae</tp:taxon-name-part></tp:taxon-name>, <tp:taxon-name><tp:taxon-name-part taxon-name-part-type="family">Liphistiidae</tp:taxon-name-part></tp:taxon-name>, <tp:taxon-name><tp:taxon-name-part taxon-name-part-type="subfamily">Liphistiinae</tp:taxon-name-part></tp:taxon-name>) from Myanmar</article-title><source>Zookeys</source><day>16</day><month>08</month><year>2024</year><volume>1210</volume><fpage>99</fpage><lpage>115</lpage><pub-id pub-id-type="doi">10.3897/zookeys.1210.123986</pub-id></mixed-citation></tp:treatment-meta><tp:nomenclature><label>﻿</label><tp:taxon-name>
            <object-id xmlns:xlink="http://www.w3.org/1999/xlink" content-type="arpha" xlink:type="simple">BE9AF2F0-5BBA-5A87-B548-EEDB4256870E</object-id>
            <tp:taxon-name-part taxon-name-part-type="genus" reg="Liphistius">Liphistius</tp:taxon-name-part>
            <tp:taxon-name-part taxon-name-part-type="species" reg="rostratus">rostratus</tp:taxon-name-part>
            <object-id xmlns:xlink="http://www.w3.org/1999/xlink" content-type="zoobank" xlink:type="simple">https://zoobank.org/35E36D61-84CB-4C01-830F-BCFE53FBAA6E</object-id>
          </tp:taxon-name><tp:taxon-authority>Zhan &amp; Xu</tp:taxon-authority><tp:taxon-status xmlns:xlink="http://www.w3.org/1999/xlink" xlink:type="simple">sp. nov.</tp:taxon-status><xref ref-type="fig" rid="F9">Figs 9</xref><xref ref-type="fig" rid="F10">, 10</xref></tp:nomenclature><tp:treatment-sec sec-type="type material" id="SECID0E1KBG"><title>Type material.</title><p><bold><italic>Holotype</italic></bold>: Myanmar ♂, Mandalay Region, War Phyu Taung Vill.; <named-content xmlns:xlink="http://www.w3.org/1999/xlink" content-type="dwc:verbatimCoordinates" xlink:type="simple"><named-content content-type="geo-json" specific-use="{&#34;type&#34;:&#34;Point&#34;,&#34;coordinates&#34;:[96.120000,22.880000]}" id="NCID0EILBG" xlink:type="simple">22.88°N, 96.12°E</named-content></named-content>, alt. 553 m; 25.07.2019; D. Li et al. leg.; XUX-2019-038. <bold><italic>Paratypes</italic></bold>: 2♂♂ 3♀♀, same data as for holotype; XUX-2019-034–037/041.</p></tp:treatment-sec><tp:treatment-sec sec-type="diagnosis" id="SECID0EQLBG"><title>Diagnosis.</title><p>The male of <italic><tp:taxon-name><tp:taxon-name-part taxon-name-part-type="genus" reg="Liphistius">L.</tp:taxon-name-part><tp:taxon-name-part taxon-name-part-type="species" reg="rostratus">rostratus</tp:taxon-name-part></tp:taxon-name></italic> sp. nov. resembles those of <italic><tp:taxon-name><tp:taxon-name-part taxon-name-part-type="genus" reg="Liphistius">L.</tp:taxon-name-part><tp:taxon-name-part taxon-name-part-type="species" reg="cupreus">cupreus</tp:taxon-name-part></tp:taxon-name></italic>, <italic><tp:taxon-name><tp:taxon-name-part taxon-name-part-type="genus" reg="Liphistius">L.</tp:taxon-name-part><tp:taxon-name-part taxon-name-part-type="species" reg="nabang">nabang</tp:taxon-name-part></tp:taxon-name></italic>, and <italic><tp:taxon-name><tp:taxon-name-part taxon-name-part-type="genus" reg="Liphistius">L.</tp:taxon-name-part><tp:taxon-name-part taxon-name-part-type="species" reg="platnicki">platnicki</tp:taxon-name-part></tp:taxon-name></italic> in having distinctly elevated cumulus (<abbrev xmlns:xlink="http://www.w3.org/1999/xlink" xlink:title="cumulus" id="ABBRID0ECNBG" xlink:type="simple">Cu</abbrev>) (Fig. <xref ref-type="fig" rid="F9">9C</xref>), but it can be distinguished from them by the relatively larger paraembolic plate (PeP) (Fig. <xref ref-type="fig" rid="F9">9A, E</xref> vs figs 21A, 23K in <xref ref-type="bibr" rid="B5">Schwendinger et al. 2022</xref>; fig. 3A in <xref ref-type="bibr" rid="B10">Yu et al. 2021</xref>), and an indistinct contrategular process (<abbrev xmlns:xlink="http://www.w3.org/1999/xlink" xlink:title="contrategular process" id="ABBRID0EWNBG" xlink:type="simple">cp</abbrev>) (Fig. <xref ref-type="fig" rid="F9">9B</xref> vs relatively large contrategular process, figs 21E, 23E in <xref ref-type="bibr" rid="B5">Schwendinger et al. 2022</xref>; fig. 3B in <xref ref-type="bibr" rid="B10">Yu et al. 2021</xref>). The female of <italic><tp:taxon-name><tp:taxon-name-part taxon-name-part-type="genus" reg="Liphistius">L.</tp:taxon-name-part><tp:taxon-name-part taxon-name-part-type="species" reg="rostratus">rostratus</tp:taxon-name-part></tp:taxon-name></italic> sp. nov. resembles to that of <italic><tp:taxon-name><tp:taxon-name-part taxon-name-part-type="genus" reg="Liphistius">L.</tp:taxon-name-part><tp:taxon-name-part taxon-name-part-type="species" reg="cupreus">cupreus</tp:taxon-name-part></tp:taxon-name></italic> in having vesicle clusters along the anterior margin of the poreplate (<abbrev xmlns:xlink="http://www.w3.org/1999/xlink" xlink:title="sclerotized poreplate" id="ABBRID0E3OBG" xlink:type="simple">PPl</abbrev>), but it can be distinguished by the relatively longer posterior stalk (PS), with a length/width ratio 0.4–0.6 (Fig. <xref ref-type="fig" rid="F10">10</xref> vs length/width ratio about 0.2–0.4, fig. 22 in <xref ref-type="bibr" rid="B5">Schwendinger et al. 2022</xref>).</p><fig id="F9" position="float" orientation="portrait"><object-id xmlns:xlink="http://www.w3.org/1999/xlink" content-type="doi" xlink:type="simple">10.3897/zookeys.1210.123986.figure9</object-id><object-id xmlns:xlink="http://www.w3.org/1999/xlink" content-type="arpha" xlink:type="simple">EE41BB75-A320-5356-97B2-C4FE897FAE94</object-id><label>Figure 9.</label><caption><p>Male palp of <italic><tp:taxon-name><tp:taxon-name-part taxon-name-part-type="genus" reg="Liphistius">Liphistius</tp:taxon-name-part><tp:taxon-name-part taxon-name-part-type="species" reg="rostratus">rostratus</tp:taxon-name-part></tp:taxon-name></italic> sp. nov. <bold>A, E</bold> prolateral view <bold>B</bold> ventral view <bold>C, F</bold> retrolateral view <bold>D</bold> dorsal view <bold>G</bold> distal view, red arrow shows beak-like contrategular projection. Abbreviations: <abbrev xmlns:xlink="http://www.w3.org/1999/xlink" xlink:title="contrategulum" id="ABBRID0EFQBG" xlink:type="simple">CT</abbrev> = contrategulum; <abbrev xmlns:xlink="http://www.w3.org/1999/xlink" xlink:title="contrategular process" id="ABBRID0EJQBG" xlink:type="simple">cp</abbrev> = contrategular process; <abbrev xmlns:xlink="http://www.w3.org/1999/xlink" xlink:title="cumulus" id="ABBRID0ENQBG" xlink:type="simple">Cu</abbrev> = cumulus; E = embolus; <abbrev xmlns:xlink="http://www.w3.org/1999/xlink" xlink:title="paracymbium" id="ABBRID0ERQBG" xlink:type="simple">PC</abbrev> = paracymbium; PeP = paraembolic plate; ST = subtegulum; T = tegulum; <abbrev xmlns:xlink="http://www.w3.org/1999/xlink" xlink:title="male palps bearing tibial apophysis" id="ABBRID0EVQBG" xlink:type="simple">TiA</abbrev> = tibial apophysis. Scale bars: 0.5 mm.</p></caption><graphic xmlns:xlink="http://www.w3.org/1999/xlink" xlink:href="zookeys-1210-099_article-123986__-g009.jpg" position="float" orientation="portrait" xlink:type="simple" id="oo_1115135.jpg"><uri content-type="original_file" xlink:type="simple">https://binary.pensoft.net/fig/1115135</uri></graphic></fig><fig id="F10" position="float" orientation="portrait"><object-id xmlns:xlink="http://www.w3.org/1999/xlink" content-type="doi" xlink:type="simple">10.3897/zookeys.1210.123986.figure10</object-id><object-id xmlns:xlink="http://www.w3.org/1999/xlink" content-type="arpha" xlink:type="simple">CC0BDFD5-5D2E-5F2C-8AD4-7292A822B05C</object-id><label>Figure 10.</label><caption><p>Vulva of <italic><tp:taxon-name><tp:taxon-name-part taxon-name-part-type="genus" reg="Liphistius">Liphistius</tp:taxon-name-part><tp:taxon-name-part taxon-name-part-type="species" reg="rostratus">rostratus</tp:taxon-name-part></tp:taxon-name></italic> sp. nov. <bold>A, C</bold> dorsal view <bold>B, D</bold> ventral view. Abbreviations: CDO = central dorsal opening; GA = genital atrium; PS = posterior stalk; <abbrev xmlns:xlink="http://www.w3.org/1999/xlink" xlink:title="sclerotized poreplate" id="ABBRID0EVRBG" xlink:type="simple">PPl</abbrev> = poreplate; <abbrev xmlns:xlink="http://www.w3.org/1999/xlink" xlink:title="receptacular cluster" id="ABBRID0EZRBG" xlink:type="simple">RC</abbrev> = receptacular cluster. Scale bars: 0.5 mm.</p></caption><graphic xmlns:xlink="http://www.w3.org/1999/xlink" xlink:href="zookeys-1210-099_article-123986__-g010.jpg" position="float" orientation="portrait" xlink:type="simple" id="oo_1115136.jpg"><uri content-type="original_file" xlink:type="simple">https://binary.pensoft.net/fig/1115136</uri></graphic></fig></tp:treatment-sec><tp:treatment-sec sec-type="description" id="SECID0ECSBG"><title>Description.</title><p><bold>Male holotype.</bold> Carapace yellowish brown, with few short, scattered bristles; opisthosoma brown, with 12 brown tergites, close to each other, 2–6<sup>th</sup> larger than others, 4<sup>th</sup> largest; chelicerae robust, promargin of cheliceral groove with 12 denticles of variable size; labium and sternum yellowish brown, sternum with few short setae on anterior tip and many long setae on elongated posterior tip; legs yellowish brown, with strong setae and spines. Measurements: <abbrev xmlns:xlink="http://www.w3.org/1999/xlink" xlink:title="body length" id="ABBRID0EOSBG" xlink:type="simple">BL</abbrev> 9.34, <abbrev xmlns:xlink="http://www.w3.org/1999/xlink" xlink:title="carapace length" id="ABBRID0ESSBG" xlink:type="simple">CL</abbrev> 4.57, <abbrev xmlns:xlink="http://www.w3.org/1999/xlink" xlink:title="carapace width" id="ABBRID0EWSBG" xlink:type="simple">CW</abbrev> 4.26, <abbrev xmlns:xlink="http://www.w3.org/1999/xlink" xlink:title="opisthosoma length" id="ABBRID0E1SBG" xlink:type="simple">OL</abbrev> 5.02, <abbrev xmlns:xlink="http://www.w3.org/1999/xlink" xlink:title="opisthosoma width" id="ABBRID0E5SBG" xlink:type="simple">OW</abbrev> 3.59; eye sizes and interdistances: <abbrev xmlns:xlink="http://www.w3.org/1999/xlink" xlink:title="anterior median eyes" id="ABBRID0ECTBG" xlink:type="simple">AME</abbrev> reduced, <abbrev xmlns:xlink="http://www.w3.org/1999/xlink" xlink:title="anterior lateral eyes" id="ABBRID0EGTBG" xlink:type="simple">ALE</abbrev> 0.40, <abbrev xmlns:xlink="http://www.w3.org/1999/xlink" xlink:title="posterior median eyes" id="ABBRID0EKTBG" xlink:type="simple">PME</abbrev> reduced, <abbrev xmlns:xlink="http://www.w3.org/1999/xlink" xlink:title="posterior lateral eyes" id="ABBRID0EOTBG" xlink:type="simple">PLE</abbrev> 0.24, <abbrev xmlns:xlink="http://www.w3.org/1999/xlink" xlink:title="anterior lateral eyes" id="ABBRID0ESTBG" xlink:type="simple">ALE</abbrev>–<abbrev xmlns:xlink="http://www.w3.org/1999/xlink" xlink:title="posterior lateral eyes" id="ABBRID0EWTBG" xlink:type="simple">PLE</abbrev> 0.07, <abbrev xmlns:xlink="http://www.w3.org/1999/xlink" xlink:title="anterior lateral eyes" id="ABBRID0E1TBG" xlink:type="simple">ALE</abbrev>–<abbrev xmlns:xlink="http://www.w3.org/1999/xlink" xlink:title="anterior lateral eyes" id="ABBRID0E5TBG" xlink:type="simple">ALE</abbrev> 0.05, <abbrev xmlns:xlink="http://www.w3.org/1999/xlink" xlink:title="posterior lateral eyes" id="ABBRID0ECUBG" xlink:type="simple">PLE</abbrev>–<abbrev xmlns:xlink="http://www.w3.org/1999/xlink" xlink:title="posterior lateral eyes" id="ABBRID0EGUBG" xlink:type="simple">PLE</abbrev> 0.30; labium 0.98 long and 0.48 wide; sternum 2.09 long and 0.83 wide; legs: I 12.63 (3.80, 1.32, 2.60, 3.07, 1.84), II 13.19 (3.80, 1.32, 2.60, 3.07, 1.84), III 14.35 (3.79, 1.58, 3.33, 3.44, 2.21), IV 19.76 (4.76, 1.66, 4.13, 6.01, 3.20).</p><p>Palp: tibial apophysis (<abbrev xmlns:xlink="http://www.w3.org/1999/xlink" xlink:title="male palps bearing tibial apophysis" id="ABBRID0EMUBG" xlink:type="simple">TiA</abbrev>) with 4 setae of similar length (Fig. <xref ref-type="fig" rid="F9">9A–C</xref>); paracymbium (<abbrev xmlns:xlink="http://www.w3.org/1999/xlink" xlink:title="paracymbium" id="ABBRID0EUUBG" xlink:type="simple">PC</abbrev>) with several setae situated on tip (Fig. <xref ref-type="fig" rid="F9">9B, C</xref>); cumulus (<abbrev xmlns:xlink="http://www.w3.org/1999/xlink" xlink:title="cumulus" id="ABBRID0E3UBG" xlink:type="simple">Cu</abbrev>) distinct elevated with 5 tapering spines (Fig. <xref ref-type="fig" rid="F9">9C</xref>); subtegulum (ST) without apophysis (Fig. <xref ref-type="fig" rid="F9">9F</xref>); contrategulum (<abbrev xmlns:xlink="http://www.w3.org/1999/xlink" xlink:title="contrategulum" id="ABBRID0EIVBG" xlink:type="simple">CT</abbrev>) with beak-like projection distally in distal view and small process in ventral view (Fig. <xref ref-type="fig" rid="F9">9B, G</xref>); tegulum (T) semicircular with flat surface and serrated edges, and proximal tegular margin with an elevated transverse ridge (Fig. <xref ref-type="fig" rid="F9">9B, C, F</xref>); paraembolic plate (PeP) sclerotized, narrow (Fig. <xref ref-type="fig" rid="F9">9A, E</xref>); embolus (E) with 3 distinct longitudinal ridges reaching tip retrolaterally, and several denticles along these longitudinal ridges (Fig. <xref ref-type="fig" rid="F9">9B, F</xref>).</p><p><bold>Female paratype (XUX-2019-034).</bold> Carapace brown with few short, scattered bristles; opisthosoma brown, with 12 brown tergites, close to each other, 2–6<sup>th</sup> larger than others, 5<sup>th</sup> largest; chelicerae robust, reddish brown; promargin of cheliceral groove with 12 denticles of variable size; labium yellowish brown, sternum yellowish brown with several setae; legs with strong setae and spines. Measurements: <abbrev xmlns:xlink="http://www.w3.org/1999/xlink" xlink:title="body length" id="ABBRID0EEWBG" xlink:type="simple">BL</abbrev> 10.54, <abbrev xmlns:xlink="http://www.w3.org/1999/xlink" xlink:title="carapace length" id="ABBRID0EIWBG" xlink:type="simple">CL</abbrev> 4.5, <abbrev xmlns:xlink="http://www.w3.org/1999/xlink" xlink:title="carapace width" id="ABBRID0EMWBG" xlink:type="simple">CW</abbrev> 3.93, <abbrev xmlns:xlink="http://www.w3.org/1999/xlink" xlink:title="opisthosoma length" id="ABBRID0EQWBG" xlink:type="simple">OL</abbrev> 6.47, <abbrev xmlns:xlink="http://www.w3.org/1999/xlink" xlink:title="opisthosoma width" id="ABBRID0EUWBG" xlink:type="simple">OW</abbrev> 4.74; eye sizes and interdistances: <abbrev xmlns:xlink="http://www.w3.org/1999/xlink" xlink:title="anterior median eyes" id="ABBRID0EYWBG" xlink:type="simple">AME</abbrev> 0.05, <abbrev xmlns:xlink="http://www.w3.org/1999/xlink" xlink:title="anterior lateral eyes" id="ABBRID0E3WBG" xlink:type="simple">ALE</abbrev> 0.37, <abbrev xmlns:xlink="http://www.w3.org/1999/xlink" xlink:title="posterior median eyes" id="ABBRID0EAXBG" xlink:type="simple">PME</abbrev> 0.19, <abbrev xmlns:xlink="http://www.w3.org/1999/xlink" xlink:title="posterior lateral eyes" id="ABBRID0EEXBG" xlink:type="simple">PLE</abbrev> 0.29, <abbrev xmlns:xlink="http://www.w3.org/1999/xlink" xlink:title="anterior median eyes" id="ABBRID0EIXBG" xlink:type="simple">AME</abbrev>–<abbrev xmlns:xlink="http://www.w3.org/1999/xlink" xlink:title="anterior median eyes" id="ABBRID0EMXBG" xlink:type="simple">AME</abbrev> 0.07, <abbrev xmlns:xlink="http://www.w3.org/1999/xlink" xlink:title="anterior median eyes" id="ABBRID0EQXBG" xlink:type="simple">AME</abbrev>–<abbrev xmlns:xlink="http://www.w3.org/1999/xlink" xlink:title="anterior lateral eyes" id="ABBRID0EUXBG" xlink:type="simple">ALE</abbrev> 0.12, <abbrev xmlns:xlink="http://www.w3.org/1999/xlink" xlink:title="posterior median eyes" id="ABBRID0EYXBG" xlink:type="simple">PME</abbrev>–<abbrev xmlns:xlink="http://www.w3.org/1999/xlink" xlink:title="posterior median eyes" id="ABBRID0E3XBG" xlink:type="simple">PME</abbrev> 0.06, <abbrev xmlns:xlink="http://www.w3.org/1999/xlink" xlink:title="posterior median eyes" id="ABBRID0EAYBG" xlink:type="simple">PME</abbrev>–<abbrev xmlns:xlink="http://www.w3.org/1999/xlink" xlink:title="posterior lateral eyes" id="ABBRID0EEYBG" xlink:type="simple">PLE</abbrev> 0.06, <abbrev xmlns:xlink="http://www.w3.org/1999/xlink" xlink:title="anterior lateral eyes" id="ABBRID0EIYBG" xlink:type="simple">ALE</abbrev>–<abbrev xmlns:xlink="http://www.w3.org/1999/xlink" xlink:title="posterior lateral eyes" id="ABBRID0EMYBG" xlink:type="simple">PLE</abbrev> 0.09, <abbrev xmlns:xlink="http://www.w3.org/1999/xlink" xlink:title="anterior lateral eyes" id="ABBRID0EQYBG" xlink:type="simple">ALE</abbrev>–<abbrev xmlns:xlink="http://www.w3.org/1999/xlink" xlink:title="anterior lateral eyes" id="ABBRID0EUYBG" xlink:type="simple">ALE</abbrev> 0.10, <abbrev xmlns:xlink="http://www.w3.org/1999/xlink" xlink:title="posterior lateral eyes" id="ABBRID0EYYBG" xlink:type="simple">PLE</abbrev>–<abbrev xmlns:xlink="http://www.w3.org/1999/xlink" xlink:title="posterior lateral eyes" id="ABBRID0E3YBG" xlink:type="simple">PLE</abbrev> 0.32, <abbrev xmlns:xlink="http://www.w3.org/1999/xlink" xlink:title="anterior median eyes" id="ABBRID0EAZBG" xlink:type="simple">AME</abbrev>–<abbrev xmlns:xlink="http://www.w3.org/1999/xlink" xlink:title="posterior median eyes" id="ABBRID0EEZBG" xlink:type="simple">PME</abbrev> 0.08; labium 0.95 long and 0.38 wide; sternum 2.41 long and 0.99 wide; palp 7.10 (2.44, 0.98, 1.86, 1.82), leg I 8.89 (2.94, 1.34, 2.00, 1.62, 0.99), II 9.69 (3.40, 1.09, 2.02, 1.98, 1.20), III 9.48 (2.29, 1.05, 2.59, 2.38, 1.17), IV 13.71 (3.21, 1.44, 3.11, 3.80, 2.21).</p><p>Vulva: about rectangular poreplate (<abbrev xmlns:xlink="http://www.w3.org/1999/xlink" xlink:title="sclerotized poreplate" id="ABBRID0EKZBG" xlink:type="simple">PPl</abbrev>) with pair of anterior lobes; central dorsal opening (CDO) located below center of poreplate (<abbrev xmlns:xlink="http://www.w3.org/1999/xlink" xlink:title="sclerotized poreplate" id="ABBRID0EOZBG" xlink:type="simple">PPl</abbrev>); racemose receptacular cluster (<abbrev xmlns:xlink="http://www.w3.org/1999/xlink" xlink:title="receptacular cluster" id="ABBRID0ESZBG" xlink:type="simple">RC</abbrev>) small; posterior stalk (PS) as wide as poreplate (<abbrev xmlns:xlink="http://www.w3.org/1999/xlink" xlink:title="sclerotized poreplate" id="ABBRID0EWZBG" xlink:type="simple">PPl</abbrev>), lateral margins of genital atrium (GA) slightly sclerotized (Fig. <xref ref-type="fig" rid="F10">10</xref>).</p></tp:treatment-sec><tp:treatment-sec sec-type="variation" id="SECID0E5ZBG"><title>Variation.</title><p>Males (<italic>N</italic> = 3): <abbrev xmlns:xlink="http://www.w3.org/1999/xlink" xlink:title="body length" id="ABBRID0EG1BG" xlink:type="simple">BL</abbrev> 9.34–10.31, <abbrev xmlns:xlink="http://www.w3.org/1999/xlink" xlink:title="carapace length" id="ABBRID0EK1BG" xlink:type="simple">CL</abbrev> 4.57–5.24, <abbrev xmlns:xlink="http://www.w3.org/1999/xlink" xlink:title="carapace width" id="ABBRID0EO1BG" xlink:type="simple">CW</abbrev> 4.26–5.83, <abbrev xmlns:xlink="http://www.w3.org/1999/xlink" xlink:title="opisthosoma length" id="ABBRID0ES1BG" xlink:type="simple">OL</abbrev> 4.73–5.10, <abbrev xmlns:xlink="http://www.w3.org/1999/xlink" xlink:title="opisthosoma width" id="ABBRID0EW1BG" xlink:type="simple">OW</abbrev> 3.40–3.40; females (<italic>N</italic> = 4): <abbrev xmlns:xlink="http://www.w3.org/1999/xlink" xlink:title="body length" id="ABBRID0E31BG" xlink:type="simple">BL</abbrev> 10.54–12.35, <abbrev xmlns:xlink="http://www.w3.org/1999/xlink" xlink:title="carapace length" id="ABBRID0EA2BG" xlink:type="simple">CL</abbrev> 4.50–6.31, <abbrev xmlns:xlink="http://www.w3.org/1999/xlink" xlink:title="carapace width" id="ABBRID0EE2BG" xlink:type="simple">CW</abbrev> 3.93–5.47, <abbrev xmlns:xlink="http://www.w3.org/1999/xlink" xlink:title="opisthosoma length" id="ABBRID0EI2BG" xlink:type="simple">OL</abbrev> 6.47–6.87, <abbrev xmlns:xlink="http://www.w3.org/1999/xlink" xlink:title="opisthosoma width" id="ABBRID0EM2BG" xlink:type="simple">OW</abbrev> 4.64–4.79. The number of denticles on the cheliceral promargin varies from 12 to13 (<italic>N</italic> = 6). In addition, the male lacking an <abbrev xmlns:xlink="http://www.w3.org/1999/xlink" xlink:title="anterior median eyes" id="ABBRID0ES2BG" xlink:type="simple">AME</abbrev> and <abbrev xmlns:xlink="http://www.w3.org/1999/xlink" xlink:title="posterior median eyes" id="ABBRID0EW2BG" xlink:type="simple">PME</abbrev>, which may be degenerate during molting, is chosen as the holotype, because all paratype male palps are deformed.</p></tp:treatment-sec><tp:treatment-sec sec-type="etymology" id="SECID0E12BG"><title>Etymology.</title><p>The species name is derived from the Latin word “<italic><tp:taxon-name><tp:taxon-name-part taxon-name-part-type="genus" reg="Liphistius"/><tp:taxon-name-part taxon-name-part-type="species" reg="rostratus">rostratus</tp:taxon-name-part></tp:taxon-name></italic>”, referring to the beak-like contrategulum of the male palp in distal view.</p></tp:treatment-sec><tp:treatment-sec sec-type="distribution" id="SECID0EK3BG"><title>Distribution.</title><p>Mandalay Region (War Hpyu Taung), Myanmar.</p></tp:treatment-sec><ref-list><ref id="B5"><mixed-citation xmlns:xlink="http://www.w3.org/1999/xlink" xlink:type="simple"><person-group><name name-style="western"><surname>Schwendinger</surname><given-names>PJ</given-names></name><name name-style="western"><surname>Huber</surname><given-names>S</given-names></name><name name-style="western"><surname>Lehmann-Graber</surname><given-names>C</given-names></name><name name-style="western"><surname>Ono</surname><given-names>H</given-names></name><name name-style="western"><surname>Aung</surname><given-names>MM</given-names></name><name name-style="western"><surname>Hongpadharakiree</surname><given-names>K</given-names></name></person-group> (<year>2022</year>) <article-title>A taxonomic revision of the <italic><tp:taxon-name><tp:taxon-name-part taxon-name-part-type="genus">Liphistius</tp:taxon-name-part><tp:taxon-name-part taxon-name-part-type="species">birmanicus</tp:taxon-name-part></tp:taxon-name></italic>-group (<tp:taxon-name><tp:taxon-name-part taxon-name-part-type="order">Araneae</tp:taxon-name-part></tp:taxon-name>: <tp:taxon-name><tp:taxon-name-part taxon-name-part-type="family">Liphistiidae</tp:taxon-name-part></tp:taxon-name>) with the description of five new species.</article-title><source>Revue Suisse de Zoologie</source><volume>129</volume>(<issue>2</issue>): <fpage>375</fpage>–<lpage>424</lpage>. <ext-link xlink:href="10.35929/RSZ.0083" ext-link-type="doi" xlink:type="simple">https://doi.org/10.35929/RSZ.0083</ext-link></mixed-citation></ref><ref id="B10"><mixed-citation xmlns:xlink="http://www.w3.org/1999/xlink" xlink:type="simple"><person-group><name name-style="western"><surname>Yu</surname><given-names>K</given-names></name><name name-style="western"><surname>Zhang</surname><given-names>F</given-names></name><name name-style="western"><surname>Zhang</surname><given-names>JX</given-names></name></person-group> (<year>2021</year>) First new species of the genus <italic><tp:taxon-name><tp:taxon-name-part taxon-name-part-type="genus">Liphistius</tp:taxon-name-part></tp:taxon-name></italic> Schiödte, 1849 from China (<tp:taxon-name><tp:taxon-name-part taxon-name-part-type="order">Araneae</tp:taxon-name-part></tp:taxon-name>: <tp:taxon-name><tp:taxon-name-part taxon-name-part-type="family">Liphistiidae</tp:taxon-name-part></tp:taxon-name>). Acta Arachnologica Sinica 30: 36­–40. <ext-link xlink:href="10.3969/j.issn.1005-9628.2021.01.006" ext-link-type="doi" xlink:type="simple">https://doi.org/10.3969/j.issn.1005-9628.2021.01.006</ext-link></mixed-citation></ref></ref-list></tp:taxon-treatment>
